# Supplementary material for: Comparative Cytological and Transcriptome Analysis Revealed the Normal Pollen Development Process and Up-Regulation of Fertility-Related Genes in Newly Developed Tetraploid Rice
Source: Int J Mol Sci. 2020 Sep 24;21(19):7046. doi: 10.3390/ijms21197046 (PMC7582553; doi:10.3390/ijms21197046)
Supplement: Supplementary file 1 [file ijms-21-07046-s001.zip]

Archive with 2 entries (2 files):
- Supple mental file1 figures.pdf
- Supple mental files2 tables.xlsx
