# Supplementary material for: Comparative Cytological and Transcriptome Analysis Revealed the Normal Pollen Development Process and Up-Regulation of Fertility-Related Genes in Newly Developed Tetraploid Rice
Source: Int J Mol Sci. 2020 Sep 24;21(19):7046. doi: 10.3390/ijms21197046 (PMC7582553; doi:10.3390/ijms21197046)
Supplement: Supplementary file 1 [file ijms-21-07046-s001.zip › Supple mental files2 tables.xlsx]

## Sheet: Table S1
Table S1 Heterosis analysis of hybrids generated by the crossing of H1 and autotetraploid rice lines
Traits	Mid-parent Heterosis						Heterobeltiosis (compared with better parent)
	Minimum	Maximum	Mean	+	(-)		Minimum	Maximum	Mean	+	(-)
PH	-3.5	21	11.1	11	2		-10.9	22.9	3.3	8	5
EP	-15.3	112.5	46.6	10	3		-25	41.2	15.8	9	4
FGP	41.3	165.7	70	13	0		-0.4	57	36.8	12	1
EGP	-64.5	193.7	29.1	8	5		-52.4	52	-57.6	5	8
TGP	-3.9	284.5	110.3	12	1		8.5	64.5	38.7	13	0
SS	-0.7	91.5	47.1	12	1		-19.5	3.2	4.8	10	3
KGW	7.66	34.7	23.3	13	0		-6.9	63.5	41.8	12	2
GL	-2.2	7.3	1.3	9	4		-3.8	20.6	5	9	4
GW	-14.2	7.9	-1.5	6	7		-43.7	18.7	-3.2	3	10
GY	5.3	442.6	170.8	13	0		-7.2	80.9	43.7	11	2
Note: PH: Plant height; EP: Effective number of panicles per plant; FGP: Filled grains per plant; EGP: Empty grains per plant; TGP: Total grains per plant; SS: Seed setting; KGW: 1000-grain weight; GL: Grain length; GW: Grain width; GY = grain yield; +: the number of hybrids with positive heterosis; - : the number of hybrids with negative heterosis.

## Sheet: Table S2
Table S2 Seed set ratio of hybrids with genetic interactions at Sa, Sb and Sc loci
Material name	Loci interaction	Genotype at Sa, Sb and Sc pollen sterility loci	Seed set ratio
			(%±SE)
H1		SajSajSajSaj/SbjSbjSbjSbj/SciSciSciSci	80.68±1.45
E1-4x		SajSajSajSaj/SbjSbjSbjSbj/ScjScjScjScj	7.95±1.61
H1×E1-4x	Sc	SajSajSajSaj/SbjSbjSbjSbj/SciSciScjScj	78.36±0.59
H1×E5-4x	No interaction	SajSajSajSaj/SbjSbjSbjSbj/SciSciSciSci	77.68±2.02
H1×E2-4x	Sb	SajSajSajSaj/SbiSbiSbjSbj/SciSciSciSci	73.19±0.78
H1×E4-4x	No interaction	SajSajSajSaj/SbjSbjSbjSbj/SciSciSciSci	73.68±1.67
H1×E45-4x	SbSc	SajSajSajSaj/SbiSbiSbjSbj/SciSciScjScj	79.34±1.03
H1×E245-4x	Sa	SaiSaiSajSaj/SbjSbjSbjSbj/SciSciSciSci	73.40±1.92
Note: H1 indicates neo-tetraploid rice with the high fertility; E1-4x indicates Taichung65-4x, represents autotetraploid rice; E2-4x, E4-4x, E45-4x and E245-4x, indicate the pollen sterility interaction near isogenic lines of Taichung65-4x. i and j represent indica and japonica alleles, respectively.

## Sheet: Table S3
Table S3 Frequency of abnormal chromosome behaviors in H1 and its parents during the Meiosis I
Material	MetaphaseI				AnaphaseI						TelophaseI
	No （n）	Normal（%）	Lagging（%）		No（n）	Normal （%）	Lagging（%）	Abnormal division （%）	Spindle（%）		No （n）	Normal（%）	Nucleo（%）
T45-4x	295	44.07	55.93		150	78.67	17.33	1.33	2.67		216	99.54	0.46
T44-4x	608	47.86	52.14		186	84.95	10.22	2.69	2.15		328	96.04	3.96
H1	267	80.52**	19.48**		62	98.39**	1.61**	0	0.00**		167	98.2	1.8
Note: *, ** Significantly different from zero at P < 0.05 and P < 0.01, respectively.

## Sheet: Table S4
Table S4 Frequency of abnormal chromosome behaviors in H1 and its parents during the Meiosis II
Material	MetaphaseⅡ						AnaphaseⅡ					Telophase Ⅱ
	No.	Normal（%）	Lagging（%）	Spindle（%）	Asynchronous Meiocytes（%）		No.	Normal（%）	Spindle（%）	Lagging（%）		No.	Normal （%）	Micro-nucle （%）	Asynchronous Meiocytes（%）
T45-4x	191	74.87	5.76	16.23	3.14		157	42.11	52.63	5.26		156	87.82	0.64	11.54
T44-4x	303	76.9	3.3	15.18	4.62		153	47.86	38.56	0.62		231	87.88	0.87	11.26
H1	66	86.36*	0.00*	13.64	0**		35	65.71**	34.29	0		103	98.06**	0	1.94**
Note: *, ** Significantly different from zero at P < 0.05 and P < 0.01, respectively.

## Sheet: Table S5
Table S5 Meiotic chromosome configurations in H1 and its parents
Material name	Chromosome number	Chromosome configuration
T45-4x	48	(0.55 ± 0.10)I + (7.93 ± 0.27)II + (0.07 ± 0.02)III + (7.16 ± 0.14)IV + (0.03 ± 0.01)V + (0.27 ± 0.05)VI + (0.12 ± 0.03)VIII
T44-4x	48	(0.34 ± 0.09)I + (5.55 ± 0.40)II + (0.04 ± 0.02)III + (8.68 ± 0.19)IV + (0.22 ± 0.05)VI + (0.05 ± 0.03)VIII
H1	48	(0.06 ± 0.02)I + (10.17 ± 0.31)II + (6.87 ± 0.15)IV + (0.02 ± 0.01)VI

## Sheet: Table S6a
Table S6a Differentially expressed genes in H1 derived from T44-4x
Gene Symbol	Gene ID	Species Scientific Name	Log2(Fold_change)	Q-value	Entrez Gene	SwissProt	Annoation
Os01g0112300	LOC_Os01g02180	Oryza sativa	1.77223	0.00152212	4326118|4326119	A0A0P0UXD7|Q9ASI1	uncharacterized LOC4326118|aquaporin NIP4-1
Os01g0112400	LOC_Os01g02190	Oryza sativa	1.77223	0.00152212	4326118|4326119	A0A0P0UXD7|Q9ASI1	uncharacterized LOC4326118|aquaporin NIP4-1
Os01g0117700	LOC_Os01g02840	Oryza sativa	1.17538	0.0170463	4326071	A0A0P0UXE2	probable receptor-like protein kinase At5g39020
Os01g0118700	LOC_Os01g02920	Oryza sativa	1.3634	0.0161622	4326079	Q9FTE2	protein O-linked-mannose beta-1,4-N-acetylglucosaminyltransferase 2
Os01g0121200	LOC_Os01g03100	Oryza sativa	1.06864	0.0143324	4326041	Q0JR40	uncharacterized LOC4326041
Os01g0127500	LOC_Os01g03670	Oryza sativa	5.01286	0.00152212	4325988	Q9FTS0	Os01g0127500 protein; Putative cinnamoyl CoA reductase [Source:UniProtKB/TrEMBL;Acc:Q9FTS0]
Os01g0136400	LOC_Os01g04409	Oryza sativa	2.19976	0.00152212	4325700	Q5ZC67	probable serine/threonine-protein kinase At1g18390
Os01g0136502	None	Oryza sativa	1.68653	0.010495	-	A0A0P0UY75	-
Os01g0140100	LOC_Os01g04710	Oryza sativa	1.5641	0.00152212	4325476	Q9AWT3	protein ASPARTIC PROTEASE IN GUARD CELL 1
Os01g0142300	LOC_Os01g04920	Oryza sativa	1.89641	0.00152212	4325452	Q5ZBM2	Os01g0142300 protein; Putative uncharacterized protein P0019D06.13; Putative uncharacterized protein P0024G09.1; Uncharacterized protein [Source:UniProtKB/TrEMBL;Acc:Q5ZBM2]
Os01g0144500	LOC_Os01g05120	Oryza sativa	3.18982	0.0612261	107276927	A0A0P0UY76	ubiquitin fusion degradation protein 1 homolog
Os01g0145600	None	Oryza sativa	1.61037	0.211616	4325203	Q5ZDM4	Os01g0145600 protein; Putative uncharacterized protein P0416D03.5; Uncharacterized protein [Source:UniProtKB/TrEMBL;Acc:Q5ZDM4]
Os01g0146801	LOC_Os01g05380	Oryza sativa	inf	0.00152212	-	A0A0P0UXZ3	-
Os01g0149200	LOC_Os01g05585	Oryza sativa	3.52763	0.0561819	-	A0A0P0UY56	-
Os01g0151750	None	Oryza sativa	2.63018	0.00152212	-	A0A0P0UYD0	-
Os01g0153700	LOC_Os01g06050	Oryza sativa	inf	0.00152212	4324507	Q5ZD78	Os01g0153700 protein; Putative uncharacterized protein P0030H07.31; cDNA clone:001-204-B08, full insert sequence [Source:UniProtKB/TrEMBL;Acc:Q5ZD78]
Os01g0166400	LOC_Os01g07212	Oryza sativa	1.90944	0.0843479	9267411	A0A0P0UYI6	uncharacterized LOC9267411
Os01g0168800	LOC_Os01g07420	Oryza sativa	inf	0.00152212	4325195	Q9AS70	uncharacterized protein Mb2734
Os01g0174100	LOC_Os01g07890	Oryza sativa	1.62942	0.00152212	4327124|4327126	Q5VR10|Q5VR12	Os01g0174100 protein; Putative uncharacterized protein OSJNBa0089K24.19; Uncharacterized protein; cDNA clone:J013108I08, full insert sequence [Source:UniProtKB/TrEMBL;Acc:Q5VR10]|NADH-cytochrome b5 reductase-like protein
Os01g0174200	LOC_Os01g07900	Oryza sativa	1.49584	0.00152212	4327124|4327125|4327126	Q5VR10|Q5VR09|Q5VR12	Os01g0174100 protein; Putative uncharacterized protein OSJNBa0089K24.19; Uncharacterized protein; cDNA clone:J013108I08, full insert sequence [Source:UniProtKB/TrEMBL;Acc:Q5VR10]|Os01g0174200 protein; Putative uncharacterized protein OSJNBa0089K24.20; cDNA clone:J023091M12, full insert sequence [Source:UniProtKB/TrEMBL;Acc:Q5VR09]|NADH-cytochrome b5 reductase-like protein
Os01g0174300	LOC_Os01g07910	Oryza sativa	1.62942	0.00152212	4327124|4327126	Q5VR10|Q5VR12	Os01g0174100 protein; Putative uncharacterized protein OSJNBa0089K24.19; Uncharacterized protein; cDNA clone:J013108I08, full insert sequence [Source:UniProtKB/TrEMBL;Acc:Q5VR10]|NADH-cytochrome b5 reductase-like protein
Os01g0174400	None	Oryza sativa	4.73233	0.00152212	-	A0A0P0UZ74	-
Os01g0174500	LOC_Os01g07920	Oryza sativa	4.22712	0.0389336	4327127|4327128	Q5VR08|Q5VR07	probable prolyl 4-hydroxylase 6|zinc finger CCCH domain-containing protein 1
Os01g0174600	LOC_Os01g07930	Oryza sativa	4.22712	0.0389336	4327127|4327128	Q5VR08|Q5VR07	probable prolyl 4-hydroxylase 6|zinc finger CCCH domain-containing protein 1
Os01g0174700	LOC_Os01g07940	Oryza sativa	1.52351	0.00152212	4327129	A0A0P0UZJ4	protein kinase PINOID 2
Os01g0175000	LOC_Os01g07960	Oryza sativa	1.67894	0.00152212	4327131	Q94E46	acyl-protein thioesterase 1 homolog 1
Os01g0175500	LOC_Os01g08010	Oryza sativa	1.07201	0.0465419	4326214|-|-	Q5VQZ6|A0A0P0UYN5|A0A0P0UYX8	uncharacterized LOC4326214|-|-
Os01g0175633	None	Oryza sativa	1.07201	0.0465419	4326214|-|-	Q5VQZ6|A0A0P0UYN5|A0A0P0UYX8	uncharacterized LOC4326214|-|-
Os01g0175733	None	Oryza sativa	1.07201	0.0465419	4326214|-|-	Q5VQZ6|A0A0P0UYN5|A0A0P0UYX8	uncharacterized LOC4326214|-|-
Os01g0179600	LOC_Os01g08440	Oryza sativa	1.60559	0.00152212	4323880	B7FAP2	crocetin glucosyltransferase, chloroplastic
Os01g0188900	LOC_Os01g09370	Oryza sativa	6.14582	0.0423703	-	A0A0P0UZD9	-
Os01g0189100	LOC_Os01g09384	Oryza sativa	7.68068	0.336106	4326771	Q5SNE4	ankyrin repeat, SAM and basic leucine zipper domain-containing protein 1
Os01g0189700	LOC_Os01g09410	Oryza sativa	2.53749	0.00152212	9270260|4326773	A0A0P0UZ21|Q5SNI5	cDNA clone:001-031-C06, full insert sequence [Source:UniProtKB/TrEMBL;Acc:B7E3W8]|uncharacterized LOC4326773
Os01g0189800	LOC_Os01g09420	Oryza sativa	2.53749	0.00152212	9270260|4326773	A0A0P0UZ21|Q5SNI5	cDNA clone:001-031-C06, full insert sequence [Source:UniProtKB/TrEMBL;Acc:B7E3W8]|uncharacterized LOC4326773
Os01g0190300	LOC_Os01g09450	Oryza sativa	1.87759	0.00850205	4326775	Q9LG86	auxin-responsive protein IAA2
Os01g0202500	LOC_Os01g10580	Oryza sativa	1.58324	0.00152212	-|4327073	-|A0A0P0UZC2	-|B-box zinc finger protein 22
Os01g0205900	LOC_Os01g10850	Oryza sativa	2.32	0.355018	4327090	Q5QNM7	peroxidase P7
Os01g0215100	LOC_Os01g11670	Oryza sativa	inf	0.00152212	-	A0A0P0UZR3	-
Os01g0217800	LOC_Os01g11880	Oryza sativa	1.40325	0.00152212	4324581	Q0JPK7	protein DJ-1 homolog A
Os01g0221000	None	Oryza sativa	2.09871	0.328953	-	A0A0N7KCK5	-
Os01g0221100	LOC_Os01g12160	Oryza sativa	1.47601	0.0430131	4324650	Q5NAZ7	jasmonic acid-amido synthetase JAR2
Os01g0226666	None	Oryza sativa	1.8482	0.027151	-	A0A0P0V032	-
Os01g0226700	LOC_Os01g12690	Oryza sativa	1.46552	0.0798761	4326746	Q5NAJ4	uncharacterized LOC4326746
Os01g0252200	LOC_Os01g14870	Oryza sativa	4.70167	0.17299	4327109|-	Q0JP11|A0A0P0V0G1	zinc finger CCCH domain-containing protein 3|-
Os01g0252400	None	Oryza sativa	4.70167	0.17299	4327109|-	Q0JP11|A0A0P0V0G1	zinc finger CCCH domain-containing protein 3|-
Os01g0266400	LOC_Os01g16140	Oryza sativa	1.57397	0.191626	4324374	Q5NBG6	uncharacterized LOC4324374
Os01g0266500	LOC_Os01g16146	Oryza sativa	1.33928	0.221387	4324375	Q9SDD7	uncharacterized isomerase BH0283
Os01g0269550	None	Oryza sativa	4.07284	0.0802648	107277842|9271667	A0A0P0V0Z7|C7IXV5	putative disease resistance RPP13-like protein 3|Os01g0269550 protein [Source:UniProtKB/TrEMBL;Acc:C7IXV5]
Os01g0274800	LOC_Os01g16810	Oryza sativa	1.63362	0.00152212	4325181	Q5NBM8	myb-related protein Myb4-like
Os01g0275300	None	Oryza sativa	2.41357	0.355472	-	A0A0P0V1A8	-
Os01g0283700	LOC_Os01g18120	Oryza sativa	inf	0.00152212	4327909	Q9AQV6	cinnamoyl-CoA reductase 1
Os01g0286100	None	Oryza sativa	1.51204	0.0843479	4327916	A0A0P0V1Q1	transcription factor APG-like
Os01g0286200	None	Oryza sativa	1.43792	0.176846	4327917	Q0JNI8	Os01g0286200 protein [Source:UniProtKB/TrEMBL;Acc:Q0JNI8]
Os01g0286550	None	Oryza sativa	2.5154	0.00152212	-	A0A0P0V1A6	-
Os01g0286600	LOC_Os01g18320	Oryza sativa	2.50951	0.00152212	4327918	Q9AR38	protoporphyrinogen oxidase, chloroplastic
Os01g0290901	None	Oryza sativa	inf	0.00152212	-	-	-
Os01g0296166	None	Oryza sativa	1.22684	0.322595	-	A0A0P0V220	-
Os01g0298301	None	Oryza sativa	4.22562	0.0587588	9271424	A0A0P0V1B0	Os01g0298301 protein [Source:UniProtKB/TrEMBL;Acc:C7IX33]
Os01g0300200	LOC_Os01g19450	Oryza sativa	2.95638	0.00152212	4325777	Q93VT8	ATP-citrate synthase beta chain protein 1
Os01g0300400	LOC_Os01g19460	Oryza sativa	4.77685	0.00152212	9271919	A0A0N7KCT5	Uncharacterized protein [Source:UniProtKB/TrEMBL;Acc:B9EVQ9]
Os01g0306400	LOC_Os01g20030	Oryza sativa	1.90168	0.348598	4323914	A0A0N7KCU0	uncharacterized LOC4323914
Os01g0327500	LOC_Os01g22380	Oryza sativa	inf	0.00152212	4326971	Q9AS11	uncharacterized LOC4326971
Os01g0327900	LOC_Os01g22430	Oryza sativa	1.06931	0.107586	4326973|4326976	Q0JN53|B7ESQ3	F-box protein At5g25290|F-box protein SKIP23
Os01g0328300	LOC_Os01g22480	Oryza sativa	1.06931	0.107586	4326973|4326976	Q0JN53|B7ESQ3	F-box protein At5g25290|F-box protein SKIP23
Os01g0361700	LOC_Os01g26000	Oryza sativa	2.79686	0.00152212	4325809	Q0JMU0	acyltransferase-like protein At1g54570, chloroplastic
Os01g0361800	None	Oryza sativa	2.78731	0.00152212	9268020	B9EWQ5	Os01g0361800 protein; Uncharacterized protein [Source:UniProtKB/TrEMBL;Acc:B9EWQ5]
Os01g0383100	LOC_Os01g28600	Oryza sativa	1.4796	0.0477672	9271135	B7F8K2	exocyst complex component EXO70A1
Os01g0570700	LOC_Os01g38970	Oryza sativa	1.14656	0.00525477	4326346	A0A0P0V4H1	carbamoyl-phosphate synthase large chain, chloroplastic
Os01g0583900	LOC_Os01g40170	Oryza sativa	3.94574	0.00152212	-	A0A0P0V4I0	-
Os01g0595725	None	Oryza sativa	1.10864	0.293444	-	A0A0P0V4T7	-
Os01g0614300	LOC_Os01g42810	Oryza sativa	3.12835	0.00152212	4325328	Q5ZDY2	protein trichome birefringence-like 1
Os01g0614400	None	Oryza sativa	2.911	0.00152212	4326640|4326641	Q5ZDX9|Q5ZDX8	Os01g0614400 protein; Putative uncharacterized protein P0410E01.37 [Source:UniProtKB/TrEMBL;Acc:Q5ZDX9]|UBP1-associated protein 2C
Os01g0614500	LOC_Os01g42820	Oryza sativa	2.911	0.00152212	4326640|4326641	Q5ZDX9|Q5ZDX8	Os01g0614400 protein; Putative uncharacterized protein P0410E01.37 [Source:UniProtKB/TrEMBL;Acc:Q5ZDX9]|UBP1-associated protein 2C
Os01g0618700	LOC_Os01g43140	Oryza sativa	1.07621	0.191056	9271679	C7IXA7	uncharacterized LOC9271679
Os01g0621200	LOC_Os01g43320	Oryza sativa	3.45807	0.00152212	4326627	A0A0P0V5C2	probable GABA transporter 2
Os01g0624700	LOC_Os01g43550	Oryza sativa	1.95022	0.220873	4326683	Q5ZEB2	WRKY transcription factor 22
Os01g0631200	LOC_Os01g44050	Oryza sativa	1.27346	0.192713	4326671	Q0JL19	uroporphyrinogen-III C-methyltransferase
Os01g0632000	LOC_Os01g44140	Oryza sativa	2.67161	0.228673	9271453	Q8RZJ5	uncharacterized LOC9271453
Os01g0632700	None	Oryza sativa	1.41726	0.201782	-|-|4326592	-|-|A0A0P0V5R3	-|-|lysine-rich arabinogalactan protein 19
Os01g0636400	LOC_Os01g44960	Oryza sativa	1.37549	0.109357	4326572	Q5VNP5	epoxide hydrolase 3
Os01g0639200	LOC_Os01g45200	Oryza sativa	1.06247	0.203926	4326581	Q0JKZ0	cinnamoyl-CoA reductase 2
Os01g0644600	LOC_Os01g45700	Oryza sativa	1.07042	0.290566	4325914	Q5VRC2	extensin-2
Os01g0654800	LOC_Os01g46650	Oryza sativa	2.40987	0.117275	-|9269939	A0A0P0V611|A0A0P0V619	-|Uncharacterized protein [Source:UniProtKB/TrEMBL;Acc:B9EYE2]
Os01g0654900	LOC_Os01g46660	Oryza sativa	2.40987	0.117275	-|9269939	A0A0P0V611|A0A0P0V619	-|Uncharacterized protein [Source:UniProtKB/TrEMBL;Acc:B9EYE2]
Os01g0686300	LOC_Os01g49240	Oryza sativa	2.35507	0.00406187	4324110	Q0JKA9	cinnamate beta-D-glucosyltransferase
Os01g0699400	LOC_Os01g50400	Oryza sativa	1.29787	0.0223124	4326918	Q0JK36	mitogen-activated protein kinase kinase kinase NPK1
Os01g0699450	None	Oryza sativa	1.06271	0.0375162	-	A0A0P0V6Z2	-
Os01g0699500	LOC_Os01g50410	Oryza sativa	1.07508	0.00282889	4326919|4326920	Q0JK35|Q0JK34	mitogen-activated protein kinase kinase kinase 2|mitogen-activated protein kinase kinase kinase 3
Os01g0699600	LOC_Os01g50420	Oryza sativa	1.07508	0.00282889	4326919|4326920	Q0JK35|Q0JK34	mitogen-activated protein kinase kinase kinase 2|mitogen-activated protein kinase kinase kinase 3
Os01g0703300	LOC_Os01g50750	Oryza sativa	3.87345	0.00152212	4324244	A0A0P0V750	E3 ubiquitin-protein ligase At4g11680
Os01g0705700	LOC_Os01g50940	Oryza sativa	1.89035	0.00152212	4327669	Q5N8F6	transcription factor bHLH13
Os01g0705750	None	Oryza sativa	2.00768	0.00152212	-	A0A0P0V773	-
Os01g0708700	LOC_Os01g51230	Oryza sativa	1.3708	0.217445	4327686	Q5N9C7	protein IQ-DOMAIN 1
Os01g0716400	LOC_Os01g51860	Oryza sativa	2.85493	0.00152212	4325583|4325584	Q5JMC7|Q8S1M1	uncharacterized LOC4325583|putative methyltransferase DDB_G0268948
Os01g0716450	None	Oryza sativa	3.06327	0.00152212	-	A0A0P0V7H5	-
Os01g0716500	LOC_Os01g51870	Oryza sativa	2.85493	0.00152212	4325583|4325584	Q5JMC7|Q8S1M1	uncharacterized LOC4325583|putative methyltransferase DDB_G0268948
Os01g0733500	LOC_Os01g53240	Oryza sativa	1.6407	0.0949458	4324159	Q942D4	BURP domain-containing protein 3
Os01g0765600	LOC_Os01g56030	Oryza sativa	2.13871	0.323361	4325488	Q94DW4	probable calcium-binding protein CML41
Os01g0782200	LOC_Os01g57350	Oryza sativa	inf	0.00282889	-|-|-|-|4327845	-|-|-|-|Q0JIR8	-|-|-|-|sphingosine kinase 2
Os01g0801100	LOC_Os01g58690	Oryza sativa	1.12347	0.0491203	4327961	Q0JIH6	DNA-(apurinic or apyrimidinic site) lyase, chloroplastic
Os01g0801150	None	Oryza sativa	1.01318	0.0772195	-	-	-
Os01g0808950	None	Oryza sativa	2.15677	0.251635	-	A0A0P0V9J3	-
Os01g0814900	LOC_Os01g59930	Oryza sativa	1.13269	0.00152212	4327480	Q5N760	NADH--cytochrome b5 reductase 1
Os01g0821300	LOC_Os01g60600	Oryza sativa	1.98751	0.0798761	9268836	A0A0P0V9R7	probable WRKY transcription factor 3
Os01g0834900	None	Oryza sativa	1.85471	0.00152212	-	A0A0N7KE08	Uncharacterized protein [Source:UniProtKB/TrEMBL;Acc:A2ZZB5]
Os01g0839200	LOC_Os01g62200	Oryza sativa	1.76979	0.20615	4327381	Q943L5	protein UPSTREAM OF FLC
Os01g0841700	LOC_Os01g62430	Oryza sativa	1.9923	0.0612261	4327497	B7FA01	elicitor-responsive protein 1
Os01g0847700	LOC_Os01g62870	Oryza sativa	1.56706	0.00152212	4327476	Q941T6	aldo-keto reductase family 4 member C10
Os01g0848475	None	Oryza sativa	1.08859	0.0375162	-	A0A0P0VAB6	-
Os01g0849950	None	Oryza sativa	1.90299	0.00152212	-	A0A0P0VAB3	-
Os01g0856000	LOC_Os01g63710	Oryza sativa	1.79267	0.0153282	4324832	A0A0P0VAH7	Cell division control protein 6 homolog [Source:UniProtKB/Swiss-Prot;Acc:Q5N897]
Os01g0858200	LOC_Os01g63930	Oryza sativa	1.02658	0.0170463	4325054	Q0JHK5	Os01g0858200 protein [Source:UniProtKB/TrEMBL;Acc:Q0JHK5]
Os01g0864100	None	Oryza sativa	1.69687	0.144414	4324788	Q0JHH2	Os01g0864100 protein [Source:UniProtKB/TrEMBL;Acc:Q0JHH2]
Os01g0868000	LOC_Os01g64790	Oryza sativa	1.00381	0.0854785	4325050	A0A0P0VAV5	ethylene-responsive transcription factor ABR1
Os01g0872300	LOC_Os01g65190	Oryza sativa	1.97961	0.199069	107276270|-	A0A0P0VAW9|A0A0P0VAY0	protein NRT1/ PTR FAMILY 5.10-like|-
Os01g0872400	LOC_Os01g65190	Oryza sativa	1.97961	0.199069	107276270|-	A0A0P0VAW9|A0A0P0VAY0	protein NRT1/ PTR FAMILY 5.10-like|-
Os01g0882800	LOC_Os01g66010	Oryza sativa	3.04076	0.254705	4324999	Q8RZP7	amino acid permease 4
Os01g0882900	None	Oryza sativa	2.77592	0.15259	-	A0A0P0VB87	-
Os01g0883850	None	Oryza sativa	1.93784	0.307914	-	A0A0P0VBD8	-
Os01g0889400	LOC_Os01g66590	Oryza sativa	1.74382	0.00152212	4324906	A0A0P0VBD7	LOB domain-containing protein 6
Os01g0889601	None	Oryza sativa	2.04235	0.00152212	-	-	-
Os01g0939600	LOC_Os01g71280	Oryza sativa	1.2101	0.00152212	4326512	Q8S0G4	probable glycerol-3-phosphate dehydrogenase [NAD(+)] 1, cytosolic
Os01g0946100	LOC_Os01g71780	Oryza sativa	1.87774	0.108861	4325827	Q94CQ0	WD repeat-containing protein 86
Os01g0949700	LOC_Os01g72120	Oryza sativa	1.93507	0.224215	4325763	Q5JKX6	probable glutathione S-transferase
Os01g0952700	LOC_Os01g72350	Oryza sativa	2.39041	0.00152212	4325749	Q5JKZ8	putative amidohydrolase YtcJ
Os01g0955000	LOC_Os01g72520	Oryza sativa	1.11849	0.0344704	4325407	Q8RYK2	non-specific phospholipase C2
Os01g0972800	LOC_Os01g74140	Oryza sativa	5.26385	0.0264105	4326396	Q5JM93	probable WRKY transcription factor 49
Os02g0101900	LOC_Os02g01190	Oryza sativa	1.86707	0.0124083	4327985	A0A0P0VDM4	sulfated surface glycoprotein 185
Os02g0102000	LOC_Os02g01200	Oryza sativa	1.87813	0.00406187	4327986	A0A0N7KEI6	uncharacterized protein At3g28850
Os02g0109900	LOC_Os02g01970	Oryza sativa	6.43452	0.00152212	4328038	Q6Z900	uncharacterized LOC4328038
Os02g0110000	LOC_Os02g01980	Oryza sativa	6.62503	0.00152212	4328039	Q6Z8Z9	GDSL esterase/lipase At5g45950
Os02g0111900	LOC_Os02g02150	Oryza sativa	2.07512	0.0296514	4328050	Q6Z8Y2	uncharacterized ATP-dependent helicase YprA
Os02g0116700	LOC_Os02g02490	Oryza sativa	1.52873	0.175222	4328081	Q6ZGM3	phytosulfokine receptor 1
Os02g0125200	LOC_Os02g03270	Oryza sativa	2.18068	0.0161622	4328148	A0A0P0VEE1	AT-hook motif nuclear-localized protein 7
Os02g0134400	LOC_Os02g04170	Oryza sativa	1.12954	0.0503428	4328220	Q6Z836	L-aspartate oxidase, chloroplastic
Os02g0138600	LOC_Os02g04610	Oryza sativa	1.83668	0.00152212	4328246	Q0E436	uncharacterized LOC4328246
Os02g0138900	LOC_Os02g04630	Oryza sativa	1.83322	0.0645646	9271552	A0A0N7KEN3	putative vacuolar cation/proton exchanger 4
Os02g0142060	LOC_Os02g04915	Oryza sativa	inf	0.00152212	4328269|4328269	A0A0P0VEN5|Q0E413	uncharacterized LOC4328269|Os02g0142100 protein [Source:UniProtKB/TrEMBL;Acc:Q0E413]
Os02g0142100	LOC_Os02g04924	Oryza sativa	inf	0.00152212	4328269|4328269	A0A0P0VEN5|Q0E413	uncharacterized LOC4328269|Os02g0142100 protein [Source:UniProtKB/TrEMBL;Acc:Q0E413]
Os02g0148000	LOC_Os02g05470	Oryza sativa	1.74413	0.00152212	4328296	Q6Z438	protein CHLOROPLAST IMPORT APPARATUS 2
Os02g0148050	None	Oryza sativa	2.06512	0.00850205	-|-	-|-	-|-
Os02g0149500	LOC_Os02g05600	Oryza sativa	1.70753	0.262361	4328303	Q6Z423	uncharacterized LOC4328303
Os02g0150900	LOC_Os02g05710	Oryza sativa	1.01963	0.0409665	4328314	Q0E3W9	uncharacterized LOC4328314
Os02g0151800	LOC_Os02g05790	Oryza sativa	3.41593	0.00152212	-	A0A0P0VEV3	-
Os02g0155300	None	Oryza sativa	5.24087	0.00282889	4328347	Q0E3T6	uncharacterized LOC4328347
Os02g0155400	LOC_Os02g06090	Oryza sativa	5.03097	0.0575882	4328348	Q67TW5	Os02g0155400 protein; Putative Phytosulfokine receptor [Source:UniProtKB/TrEMBL;Acc:Q67TW5]
Os02g0156400	LOC_Os02g06190	Oryza sativa	1.27854	0.0863455	4328351	Q6ET59	receptor-like protein 2
Os02g0156500	None	Oryza sativa	1.60036	0.218233	4328352	Q0E3T1	Os02g0156500 protein [Source:UniProtKB/TrEMBL;Acc:Q0E3T1]
Os02g0170100	LOC_Os02g07410	Oryza sativa	1.61462	0.0516785	4328441	Q6H713	glycine cleavage system H protein 2, mitochondrial
Os02g0174500	None	Oryza sativa	1.72795	0.010495	-|4328466|4328468	A0A0P0VFG6|Q6H502|Q0E3H2	-|uncharacterized LOC4328466|probable cation transporter HKT6
Os02g0174700	None	Oryza sativa	1.419	0.0582005	-|-	A0A0P0VFF8|A0A0P0VFQ9	-|-
Os02g0174800	LOC_Os02g07820	Oryza sativa	1.72795	0.010495	-|4328466|4328468	A0A0P0VFG6|Q6H502|Q0E3H2	-|uncharacterized LOC4328466|probable cation transporter HKT6
Os02g0174900	None	Oryza sativa	1.419	0.0582005	-|-	A0A0P0VFF8|A0A0P0VFQ9	-|-
Os02g0175000	LOC_Os02g07830	Oryza sativa	1.72795	0.010495	-|4328466|4328468	A0A0P0VFG6|Q6H502|Q0E3H2	-|uncharacterized LOC4328466|probable cation transporter HKT6
Os02g0177700	LOC_Os02g08110	Oryza sativa	1.15718	0.269343	4328486	Q6ETN2	CASP-like protein 2C2
Os02g0183500	LOC_Os02g09080	Oryza sativa	3.31612	0.0740979	4328523	A0A0P0VFR5	uncharacterized LOC4328523
Os02g0183550	None	Oryza sativa	2.60321	0.00950989	-	A0A0P0VFM5	-
Os02g0189400	LOC_Os02g09630	Oryza sativa	3.46862	0.0828397	4328562	Q6YUV0	homeobox protein B-H1
Os02g0190300	LOC_Os02g09720	Oryza sativa	1.49701	0.152337	4328570	Q6YUU5	putative multidrug resistance protein
Os02g0196700	LOC_Os02g10300	Oryza sativa	3.27066	0.0223124	4328617	A0A0P0VFW7	exopolygalacturonase
Os02g0196750	None	Oryza sativa	3.17456	0.0124083	-	A0A0P0VFY7	-
Os02g0202900	LOC_Os02g10850	Oryza sativa	2.31369	0.337424	4328661	Q0E2Y9	F-box/kelch-repeat protein At1g55270
Os02g0205500	LOC_Os02g11070	Oryza sativa	1.16768	0.00152212	4328676	Q6Z6C7	3-ketoacyl-CoA synthase 11
Os02g0205700	None	Oryza sativa	1.27082	0.00152212	-	A0A0P0VG97	-
Os02g0206700	LOC_Os02g11640	Oryza sativa	1.09101	0.349385	4328679	Q67TS1	UDP-glycosyltransferase 73E1
Os02g0219000	LOC_Os02g12700	Oryza sativa	1.70703	0.0600379	4328744	Q6Z6K8	uncharacterized LOC4328744
Os02g0221300	LOC_Os02g12840	Oryza sativa	3.43538	0.00152212	4328756	A0A0N7KEY4	putative eukaryotic initiation factor 4A-2
Os02g0221400	None	Oryza sativa	2.63453	0.00152212	-|-	-|-	-|-
Os02g0222500	LOC_Os02g12939	Oryza sativa	3.02027	0.113456	-|-	-|A0A0N7KEY5	-|-
Os02g0223200	None	Oryza sativa	inf	0.00152212	-	Q6YVF6	Putative uncharacterized protein P0758B01.26 [Source:UniProtKB/TrEMBL;Acc:Q6YVF6]
Os02g0223300	LOC_Os02g13020	Oryza sativa	inf	0.00152212	9266724	A0A0P0VGL8	uncharacterized LOC9266724
Os02g0224900	LOC_Os02g13160	Oryza sativa	4.16864	0.00152212	4328773	Q0E2N7	uncharacterized LOC4328773
Os02g0225000	LOC_Os02g13170	Oryza sativa	1.37738	0.319002	4328774	B7EBN1	peroxisomal nicotinamide adenine dinucleotide carrier
Os02g0245200	LOC_Os02g14800	Oryza sativa	inf	0.18579	4328862	B7F5R4	uncharacterized LOC4328862
Os02g0247100	LOC_Os02g14910	Oryza sativa	2.74424	0.104222	4328871	A0A0N7KF06	basic leucine zipper 19
Os02g0247800	LOC_Os02g14980	Oryza sativa	2.67486	0.0204809	4328874	A0A0P0VH04	uncharacterized LOC4328874
Os02g0256000	None	Oryza sativa	1.27924	0.218551	4328919	Q6EN37	Os02g0256000 protein; Putative uncharacterized protein OSJNBa0052K15.26; Putative uncharacterized protein P0613F08.8 [Source:UniProtKB/TrEMBL;Acc:Q6EN37]
Os02g0256100	LOC_Os02g15690	Oryza sativa	1.15285	0.208066	4328920	Q6EN36	probable polygalacturonase
Os02g0265800	LOC_Os02g16610	Oryza sativa	1.35633	0.0204809	107276106	A3A5B9	uncharacterized LOC107276106
Os02g0265900	LOC_Os02g16620	Oryza sativa	1.67192	0.00152212	4328956	Q6ETX5	reticulon-like protein B2
Os02g0282500	LOC_Os02g18140	Oryza sativa	inf	0.00152212	4329029	A0A0P0VHP6	Os02g0282500 protein [Source:UniProtKB/TrEMBL;Acc:Q0E209]
Os02g0282600	LOC_Os02g18150	Oryza sativa	inf	0.00152212	107278436	A0A0P0VHM4	uncharacterized LOC107278436
Os02g0282900	LOC_Os02g18180	Oryza sativa	4.28596	0.00152212	4329031	Q6K3B8	ABC transporter E family member 2
Os02g0284800	LOC_Os02g18390	Oryza sativa	2.11626	0.177289	4329035	Q6K4T0	nucleolin
Os02g0285300	LOC_Os02g18410	Oryza sativa	1.48026	0.0641017	4329036	Q6K4S7	salt stress root protein RS1-like
Os02g0285800	LOC_Os02g18450	Oryza sativa	1.77569	0.00282889	4329037	A0A0P0VHP7	GTP-binding protein TypA/BipA homolog
Os02g0285900	LOC_Os02g18460	Oryza sativa	2.68011	0.00152212	9267149	Q6KA60	Os02g0285900 protein; Putative uncharacterized protein OJ1115_D03.26 [Source:UniProtKB/TrEMBL;Acc:Q6KA60]
Os02g0286350	None	Oryza sativa	1.75783	0.235457	-	A0A0N7KF40	-
Os02g0286891	LOC_Os02g18515	Oryza sativa	3.89824	0.116328	-	A0A0P0VHR2	-
Os02g0286933	LOC_Os02g18540	Oryza sativa	2.27949	0.189383	9267422	A0A0P0VHQ4	Os02g0286933 protein [Source:UniProtKB/TrEMBL;Acc:C7IYK1]
Os02g0310400	None	Oryza sativa	inf	0.00152212	-	A0A0N7KF60	-
Os02g0313450	LOC_Os02g20934	Oryza sativa	inf	0.00152212	9272178	B9F599	uncharacterized LOC9272178
Os02g0314400	LOC_Os02g21009	Oryza sativa	3.99303	0.331489	-	-	-
Os02g0317500	LOC_Os02g21260	Oryza sativa	inf	0.00152212	4329153	Q6Z843	putative F-box/LRR-repeat protein 23
Os02g0320300	LOC_Os02g21520	Oryza sativa	5.06236	0.0700454	4329165	Q6EQW2	fatty-acid-binding protein 3, chloroplastic
Os02g0320800	LOC_Os02g21550	Oryza sativa	6.08817	0.216429	4329166	Q0E1N9	protein SRG1
Os02g0321000	LOC_Os02g21570	Oryza sativa	2.74243	0.00152212	4329167	Q0E1N8	pentatricopeptide repeat-containing protein At1g09900
Os02g0321500	LOC_Os02g21630	Oryza sativa	3.30864	0.00282889	4329168	Q6ER71	motile sperm domain-containing protein 2
Os02g0322251	None	Oryza sativa	2.32871	0.182139	-	A0A0P0VI87	-
Os02g0322400	LOC_Os02g21700	Oryza sativa	2.15782	0.162469	4329172	A0A0P0VIC7	mitogen-activated protein kinase kinase kinase NPK1
Os02g0435200	None	Oryza sativa	inf	0.00152212	-	A0A0N7KF78	-
Os02g0435600	LOC_Os02g23939	Oryza sativa	inf	0.00152212	-	A0A0P0VIJ0	-
Os02g0437300	None	Oryza sativa	1.07459	0.0789065	-	A0A0N7KF79	-
Os02g0437901	None	Oryza sativa	inf	0.356605	9272581	A0A0P0VIH7	Os02g0437901 protein [Source:UniProtKB/TrEMBL;Acc:C7IYI0]
Os02g0438500	None	Oryza sativa	2.34249	0.217445	-	A0A0P0Y0B1	-
Os02g0438601	LOC_Os02g24205	Oryza sativa	2.64404	0.0762802	9268654	C7IYL1	Os02g0438601 protein [Source:UniProtKB/TrEMBL;Acc:C7IYL1]
Os02g0439200	LOC_Os02g24270	Oryza sativa	2.74759	0.0575882	4329232	Q6Z7G3	WEB family protein At5g16730, chloroplastic
Os02g0448000	LOC_Os02g25020	Oryza sativa	4.32186	0.00152212	4329258	Q6EQU6	AT-hook motif nuclear-localized protein 24
Os02g0453000	None	Oryza sativa	3.62075	0.00152212	-	-	-
Os02g0453100	LOC_Os02g25620	Oryza sativa	2.03755	0.314638	9270691	Q6K7L0	uncharacterized LOC9270691
Os02g0468200	LOC_Os02g26850	Oryza sativa	1.04537	0.0287964	4329331	Q6K7A6	rRNA-processing protein UTP23 homolog
Os02g0483500	LOC_Os02g28170	Oryza sativa	2.56537	0.00850205	4329370	Q6K2J2	phenolic glucoside malonyltransferase 1
Os02g0492900	LOC_Os02g29130	Oryza sativa	1.33558	0.294505	4329395	Q6K5N5	serine/threonine-protein phosphatase 6 regulatory ankyrin repeat subunit A
Os02g0506600	LOC_Os02g30320	Oryza sativa	2.6301	0.236983	4329439	Q6K6K3	uncharacterized LOC4329439
Os02g0507400	LOC_Os02g30410	Oryza sativa	1.19646	0.19017	4329441	Q6K2H3	uncharacterized LOC4329441
Os02g0512000	LOC_Os02g30810	Oryza sativa	2.89731	0.259597	4329459	Q6K613	uncharacterized LOC4329459
Os02g0513100	LOC_Os02g30910	Oryza sativa	2.24282	0.0304393	4329464	Q6K602	bidirectional sugar transporter SWEET15
Os02g0516301	None	Oryza sativa	1.52023	0.120708	-	A0A0P0VJN1	-
Os02g0528200	LOC_Os02g32660	Oryza sativa	1.17505	0.236983	4329532	A0A0N7KFE7	1,4-alpha-glucan-branching enzyme 2, chloroplastic/amyloplastic
Os02g0528300	None	Oryza sativa	1.04465	0.0389336	-	A0A0P0VJS7	-
Os02g0530100	LOC_Os02g32814	Oryza sativa	2.10072	0.00152212	9272622	A0A0P0VJT1	copper transport protein ATX1
Os02g0533800	LOC_Os02g33070	Oryza sativa	4.32074	0.10517	4329559	Q6EPY3	uncharacterized protein At2g27730, mitochondrial
Os02g0537500	LOC_Os02g33430	Oryza sativa	1.09395	0.0389336	4329577	Q5QL93	transcription factor E2FB
Os02g0538900	LOC_Os02g33560	Oryza sativa	1.45256	0.00152212	4329583	Q6ER85	basic leucine zipper 34
Os02g0541700	LOC_Os02g33730	Oryza sativa	1.31801	0.00152212	4329594	Q6ESZ6	Cytochrome b-c1 complex subunit 6 [Source:UniProtKB/TrEMBL;Acc:Q6ESZ6]
Os02g0541900	LOC_Os02g33740	Oryza sativa	inf	0.00152212	4329595	Q6ESZ4	GPI-anchored protein LORELEI
Os02g0542200	LOC_Os02g33750	Oryza sativa	1.5757	0.00152212	4329597	A0A0P0VK64	protein FAR1-RELATED SEQUENCE 7
Os02g0551801	None	Oryza sativa	1.28762	0.0196689	-	A0A0P0VK78	-
Os02g0552400	LOC_Os02g34730	Oryza sativa	1.35331	0.0843479	107277178	A0A0P0VKD1	uncharacterized LOC107277178
Os02g0563000	LOC_Os02g35530	Oryza sativa	3.22679	0.143189	107277071	A0A0N7KFI1	F-box/kelch-repeat protein SKIP20-like
Os02g0575700	LOC_Os02g36590	Oryza sativa	2.12524	0.0828397	4329752	Q69JW8	loricrin
Os02g0596200	LOC_Os02g38260	Oryza sativa	3.69244	0.00152212	4329864	Q6ZI46	uncharacterized LOC4329864
Os02g0606200	LOC_Os02g39360	Oryza sativa	2.17684	0.00152212	4329923	O82115	B-box zinc finger protein 25
Os02g0607700	LOC_Os02g39490	Oryza sativa	2.15768	0.119193	4329932	Q6K1Y8	(+)-neomenthol dehydrogenase
Os02g0621800	LOC_Os02g40840	Oryza sativa	2.22769	0.00152212	4330017	Q6K9N5	long-chain-alcohol oxidase FAO2
Os02g0621850	None	Oryza sativa	2.27828	0.00152212	-	A0A0P0VM55	-
Os02g0626400	LOC_Os02g41650	Oryza sativa	1.25205	0.0124083	4330036|4330037|4330040	Q6K6Q1|A0A0P0VM80|Q0DZE0	phenylalanine ammonia-lyase|phenylalanine ammonia-lyase|phenylalanine ammonia-lyase
Os02g0626532	None	Oryza sativa	1.13575	0.0153282	-	A0A0P0VM18	-
Os02g0626600	LOC_Os02g41670	Oryza sativa	1.25205	0.0124083	4330036|4330037|4330040	Q6K6Q1|A0A0P0VM80|Q0DZE0	phenylalanine ammonia-lyase|phenylalanine ammonia-lyase|phenylalanine ammonia-lyase
Os02g0627100	LOC_Os02g41680	Oryza sativa	1.25205	0.0124083	4330036|4330037|4330040	Q6K6Q1|A0A0P0VM80|Q0DZE0	phenylalanine ammonia-lyase|phenylalanine ammonia-lyase|phenylalanine ammonia-lyase
Os02g0640600	LOC_Os02g42790	Oryza sativa	2.07356	0.0360333	107276697|4330112	A0A0P0VMG5|Q6H7D0	salutaridine reductase-like|plant UBX domain-containing protein 7
Os02g0640700	LOC_Os02g42800	Oryza sativa	2.07356	0.0360333	107276697|4330112	A0A0P0VMG5|Q6H7D0	salutaridine reductase-like|plant UBX domain-containing protein 7
Os02g0662100	LOC_Os02g44320	Oryza sativa	2.7568	0.00748365	4330227	Q6H6L8	14 kDa proline-rich protein DC2.15
Os02g0669500	LOC_Os02g44880	Oryza sativa	1.03008	0.349191	4330266	A0A0P0VMN8	uncharacterized LOC4330266
Os02g0669900	LOC_Os02g44900	Oryza sativa	1.2289	0.00850205	4330268	A0A0P0VMR4	uncharacterized LOC4330268
Os02g0675800	LOC_Os02g45320	Oryza sativa	1.06535	0.0114503	4330301	Q6EP91	F-box protein PP2-A13
Os02g0678300	LOC_Os02g45530	Oryza sativa	1.74289	0.00282889	4330311	A0A0P0VMX7	protein HOTHEAD
Os02g0689900	LOC_Os02g46460	Oryza sativa	1.3079	0.123351	4330372	Q6ZGY3	protein NRT1/ PTR FAMILY 7.2
Os02g0695800	LOC_Os02g46850	Oryza sativa	1.23363	0.00152212	9268661|-	A0A0P0VN85|Q6YUP8	oligopeptide transporter 4|Sexual differentiation process protein isp4-like; cDNA clone:001-108-G05, full insert sequence [Source:UniProtKB/TrEMBL;Acc:Q6YUP8]
Os02g0695900	LOC_Os02g46860	Oryza sativa	1.23363	0.00152212	9268661|-	A0A0P0VN85|Q6YUP8	oligopeptide transporter 4|Sexual differentiation process protein isp4-like; cDNA clone:001-108-G05, full insert sequence [Source:UniProtKB/TrEMBL;Acc:Q6YUP8]
Os02g0725900	LOC_Os02g49410	Oryza sativa	2.12987	0.289707	4330587	Q6Z348	nuclear transcription factor Y subunit B-1
Os02g0727100	LOC_Os02g49510	Oryza sativa	3.03932	0.118647	4330594	Q6Z336	sodium-coupled neutral amino acid transporter 1
Os02g0727200	None	Oryza sativa	3.85948	0.0670719	-	A0A0N7KG09	-
Os02g0730400	LOC_Os02g49770	Oryza sativa	1.07099	0.0247731	4330615	Q6YWQ3	uncharacterized LOC4330615
Os02g0761000	LOC_Os02g52340	Oryza sativa	1.00992	0.0802648	4330805	Q9XJ66	MADS-box transcription factor 22
Os02g0763900	LOC_Os02g52610	Oryza sativa	1.21647	0.0430131	4330824	Q6Z6F4	Os02g0763900 protein; Putative galactoside 2-alpha-L-fucosyltransferase; Putative galactoside 2-alpha-L-fucosyltransferase / xyloglucan alpha-(1,2)-fucosyltransferase [Source:UniProtKB/TrEMBL;Acc:Q6Z6F4]
Os02g0764700	LOC_Os02g52670	Oryza sativa	1.38667	0.162016	4330829	Q6Z7P9	ethylene-responsive transcription factor ERF109
Os02g0768400	LOC_Os02g52934	Oryza sativa	2.20599	0.00850205	-	A0A0P0VQ99	-
Os02g0769200	LOC_Os02g53000	Oryza sativa	1.09303	0.125822	4330856	Q0DX82	lysM domain-containing GPI-anchored protein 1
Os02g0771450	None	Oryza sativa	1.99155	0.127658	-	A0A0N7KG61	Putative uncharacterized protein OJ1353_F08.13 [Source:UniProtKB/TrEMBL;Acc:Q6ZHG9]
Os02g0771500	LOC_Os02g53169	Oryza sativa	1.89033	0.318356	-	A0A0P0VQ47	-
Os02g0782700	LOC_Os02g54160	Oryza sativa	1.11657	0.00282889	4330935	Q6K7E6	Ethylene-responsive transcription factor 1 [Source:UniProtKB/Swiss-Prot;Acc:Q6K7E6]
Os02g0791300	LOC_Os02g54870	Oryza sativa	1.95044	0.0395937	9269854	Q6KAE4	transcription factor IBH1-like
Os02g0792100	None	Oryza sativa	5.62298	0.299108	-	A0A0P0VQR7	-
Os02g0792600	None	Oryza sativa	1.741	0.296584	-	A0A0P0VQP3	Putative uncharacterized protein [Source:UniProtKB/TrEMBL;Acc:B9F3Z2]
Os02g0798000	None	Oryza sativa	1.51751	0.00282889	9266501|4331021|4331022	A0A0P0VQQ9|Q69QZ8|Q69QZ7	alpha-1,6-mannosyl-glycoprotein 2-beta-N-acetylglucosaminyltransferase|Putative beta-1,2-N-acetylglucosaminyltransferase II [Source:UniProtKB/TrEMBL;Acc:Q69QZ8]|RING-H2 finger protein ATL3
Os02g0798100	LOC_Os02g55470	Oryza sativa	1.51751	0.00282889	9266501|4331021|4331022	A0A0P0VQQ9|Q69QZ8|Q69QZ7	alpha-1,6-mannosyl-glycoprotein 2-beta-N-acetylglucosaminyltransferase|Putative beta-1,2-N-acetylglucosaminyltransferase II [Source:UniProtKB/TrEMBL;Acc:Q69QZ8]|RING-H2 finger protein ATL3
Os02g0798200	LOC_Os02g55480	Oryza sativa	1.51751	0.00282889	9266501|4331021|4331022	A0A0P0VQQ9|Q69QZ8|Q69QZ7	alpha-1,6-mannosyl-glycoprotein 2-beta-N-acetylglucosaminyltransferase|Putative beta-1,2-N-acetylglucosaminyltransferase II [Source:UniProtKB/TrEMBL;Acc:Q69QZ8]|RING-H2 finger protein ATL3
Os02g0802301	None	Oryza sativa	2.79407	0.00152212	-	A0A0P0VQT5	-
Os02g0807900	LOC_Os02g56380	Oryza sativa	1.08128	0.305664	4331082	A0A0P0VR62	wall-associated receptor kinase 2
Os02g0820800	LOC_Os02g57520	Oryza sativa	3.23145	0.00152212	4331173|4331174	Q6K709|A0A0P0VRD6	AT-hook motif nuclear-localized protein 20|ethylene receptor 3
Os02g0820900	LOC_Os02g57530	Oryza sativa	3.96612	0.00152212	4331173|4331174	Q6K709|A0A0P0VRD6	AT-hook motif nuclear-localized protein 20|ethylene receptor 3
Os02g0825500	LOC_Os02g57910	Oryza sativa	7.87282	0.00525477	4331210	Q6KA98	uncharacterized LOC4331210
Os02g0825600	None	Oryza sativa	1.02656	0.00950989	-	A0A0P0VRQ1	-
Os02g0825700	LOC_Os02g57940	Oryza sativa	inf	0.00152212	-	B7EM62	cDNA clone:J033044N10, full insert sequence [Source:UniProtKB/TrEMBL;Acc:B7EM62]
Os02g0825850	None	Oryza sativa	inf	0.00152212	-	A0A0P0VRF9	-
Os02g0828600	LOC_Os02g58180	Oryza sativa	1.17588	0.0458673	-	A0A0P0VRM2	Putative uncharacterized protein [Source:UniProtKB/TrEMBL;Acc:A3ACY4]
Os02g0832200	LOC_Os02g58550	Oryza sativa	1.02943	0.0700454	4331258	Q6K965	outer envelope pore protein 21, chloroplastic
Os02g0834100	None	Oryza sativa	1.32983	0.101576	-|4331274	A0A0P0VRS4|Q6EP30	-|uncharacterized LOC4331274
Os02g0834300	LOC_Os02g58740	Oryza sativa	1.85033	0.00406187	4331274	Q6EP30	uncharacterized LOC4331274
Os03g0103400	None	Oryza sativa	1.97708	0.218233	4331304	Q0DW05	scarecrow-like protein 6
Os03g0118100	LOC_Os03g02660	Oryza sativa	1.18971	0.293444	4331413	Q10SM0	uncharacterized LOC4331413
Os03g0122100	LOC_Os03g03000	Oryza sativa	1.01464	0.183849	107277078	A0A0N7KGH6	transcription factor bHLH57-like
Os03g0127700	LOC_Os03g03570	Oryza sativa	1.53853	0.00152212	4331481|-	Q8S5V3|-	probable LRR receptor-like serine/threonine-protein kinase At1g12460|-
Os03g0127800	None	Oryza sativa	1.53853	0.00152212	4331481|-	Q8S5V3|-	probable LRR receptor-like serine/threonine-protein kinase At1g12460|-
Os03g0143400	LOC_Os03g04970	Oryza sativa	2.09	0.00152212	4331590	Q10RW9	chaperonin CPN60-1, mitochondrial
Os03g0143532	None	Oryza sativa	2.07776	0.00152212	-	A0A0P0VST6	-
Os03g0145600	LOC_Os03g05210	Oryza sativa	1.02274	0.331604	4331603	Q8H033	zinc finger CCCH domain-containing protein 48
Os03g0167600	LOC_Os03g07140	Oryza sativa	3.75086	0.00152212	4331746|-|-	Q8S7T9|A0A0P0VTH0|A0A0P0VTL5	fatty acyl-CoA reductase 2|-|-
Os03g0167650	None	Oryza sativa	2.32304	0.00950989	-|4331747	A0A0P0VTL4|Q10R90	-|serine/threonine-protein phosphatase PP2A-4 catalytic subunit-like
Os03g0167700	LOC_Os03g07150	Oryza sativa	2.32304	0.00950989	-|4331747	A0A0P0VTL4|Q10R90	-|serine/threonine-protein phosphatase PP2A-4 catalytic subunit-like
Os03g0167750	LOC_Os03g07140	Oryza sativa	3.75086	0.00152212	4331746|-|-	Q8S7T9|A0A0P0VTH0|A0A0P0VTL5	fatty acyl-CoA reductase 2|-|-
Os03g0167775	None	Oryza sativa	3.75086	0.00152212	4331746|-|-	Q8S7T9|A0A0P0VTH0|A0A0P0VTL5	fatty acyl-CoA reductase 2|-|-
Os03g0168400	LOC_Os03g07220	Oryza sativa	3.18408	0.00152212	4331754|-	A0A0P0VTK8|A0A0P0VTI0	pentatricopeptide repeat-containing protein At5g15280|-
Os03g0168550	LOC_Os03g07234	Oryza sativa	3.70968	0.00152212	107277327|4331756	Q8S7U9|Q8S7V0	pentatricopeptide repeat-containing protein At5g15300-like|cytochrome P450 704B1
Os03g0168600	LOC_Os03g07250	Oryza sativa	3.70968	0.00152212	107277327|4331756	Q8S7U9|Q8S7V0	pentatricopeptide repeat-containing protein At5g15300-like|cytochrome P450 704B1
Os03g0168650	None	Oryza sativa	3.18408	0.00152212	4331754|-	A0A0P0VTK8|A0A0P0VTI0	pentatricopeptide repeat-containing protein At5g15280|-
Os03g0170100	LOC_Os03g07400	Oryza sativa	2.61848	0.00152212	4331769	Q8S7W4	uncharacterized LOC4331769
Os03g0174900	LOC_Os03g07880	Oryza sativa	1.72288	0.00152212	4331796	Q10R12	nuclear transcription factor Y subunit A-7
Os03g0178550	None	Oryza sativa	1.13822	0.123887	-|-	A0A0P0VTU4|-	-|-
Os03g0178600	LOC_Os03g08114	Oryza sativa	1.13822	0.123887	-|-	A0A0P0VTU4|-	-|-
Os03g0181100	LOC_Os03g08330	Oryza sativa	1.10073	0.0114503	4331834	Q10QW3	protein TIFY 11b
Os03g0184100	LOC_Os03g08580	Oryza sativa	1.27226	0.00152212	4331855	Q10QT4	uncharacterized LOC4331855
Os03g0194900	LOC_Os03g09900	Oryza sativa	1.11132	0.00850205	4331929	Q8H7W7	cytochrome b561 and DOMON domain-containing protein At3g25290
Os03g0200200	LOC_Os03g10320	Oryza sativa	2.91234	0.125822	4331964	Q10QE1	uncharacterized LOC4331964
Os03g0207475	None	Oryza sativa	inf	0.00748365	-	A0A0N7KGT1	-
Os03g0212000	LOC_Os03g11350	Oryza sativa	1.29814	0.212053	9266909|4332036	Q10Q28|A0A0P0VUP3	UDP-glucose flavonoid 3-O-glucosyltransferase 7|plant intracellular Ras-group-related LRR protein 7
Os03g0212200	LOC_Os03g11360	Oryza sativa	1.29814	0.212053	9266909|4332036	Q10Q28|A0A0P0VUP3	UDP-glucose flavonoid 3-O-glucosyltransferase 7|plant intracellular Ras-group-related LRR protein 7
Os03g0212600	LOC_Os03g11400	Oryza sativa	1.16676	0.00152212	4332039	Q10Q23	uncharacterized LOC4332039
Os03g0223100	LOC_Os03g12260	Oryza sativa	1.73437	0.290789	4332107	Q10PS7	cytochrome P450 94B3
Os03g0223550	None	Oryza sativa	inf	0.00152212	-	-	-
Os03g0227750	None	Oryza sativa	2.71647	0.00152212	107280274	A0A0P0VV10	uncharacterized LOC107280274
Os03g0227800	LOC_Os03g12670	Oryza sativa	2.49454	0.00152212	-	A0A0P0VV90	cDNA clone:001-004-G07, full insert sequence; cDNA clone:J033148J22, full insert sequence [Source:UniProtKB/TrEMBL;Acc:B7E365]
Os03g0232250	None	Oryza sativa	1.74805	0.263337	-	-	-
Os03g0232900	LOC_Os03g13040	Oryza sativa	1.0438	0.00850205	4332161	Q10PI5	heptahelical transmembrane protein ADIPOR3
Os03g0233200	LOC_Os03g13070	Oryza sativa	2.18619	0.00152212	4332163	A0A0P0VV61	pathogenesis-related protein 5
Os03g0233251	None	Oryza sativa	2.14493	0.00152212	-	A0A0P0VV64	-
Os03g0233300	LOC_Os03g13080	Oryza sativa	2.93015	0.130944	107277087	Q8S5X8	protein LYK5-like
Os03g0233750	None	Oryza sativa	1.04746	0.0264105	-	A0A0P0VV83	-
Os03g0234900	LOC_Os03g13200	Oryza sativa	1.12062	0.301421	4332174|4332175	Q5U1Q4|A0A0P0VV33	peroxidase A2|peroxidase A2
Os03g0235000	LOC_Os03g13210	Oryza sativa	1.12062	0.301421	4332174|4332175	Q5U1Q4|A0A0P0VV33	peroxidase A2|peroxidase A2
Os03g0244950	None	Oryza sativa	1.85202	0.303213	9269247	A0A0P0VVB5	chaperone protein dnaJ 11, chloroplastic
Os03g0247300	LOC_Os03g14310	Oryza sativa	1.15152	0.00282889	4332246	Q10P48	uncharacterized LOC4332246
Os03g0248300	LOC_Os03g14420	Oryza sativa	4.60274	0.263324	4332252	Q0DTG9	geraniol 8-hydroxylase
Os03g0248400	None	Oryza sativa	6.27674	0.296495	-	A0A0P0VVG6	-
Os03g0252100	LOC_Os03g14730	Oryza sativa	2.49665	0.010495	4332273	A0A0P0VVI4	probable carboxylesterase 8
Os03g0253100	None	Oryza sativa	1.19665	0.00152212	4332275	Q10NZ7	probable phosphomevalonate kinase
Os03g0253600	LOC_Os03g14880	Oryza sativa	1.24539	0.309191	4332279	Q10NZ3	uncharacterized LOC4332279
Os03g0258900	LOC_Os03g15320	Oryza sativa	1.90809	0.0802648	4332308	Q10NU0	WSC domain-containing protein ARB_07867
Os03g0259001	None	Oryza sativa	2.04424	0.144865	-|-	-|A0A0P0VVN6	-|-
Os03g0267800	LOC_Os03g16090	Oryza sativa	2.52388	0.00152212	4332368	Q10NJ6	protein DA1-related 2
Os03g0267850	None	Oryza sativa	3.01018	0.0451047	-	A0A0N7KH00	-
Os03g0284650	None	Oryza sativa	4.462	0.00152212	4332469|4332469	A0A0P0VW99|Q0DSW0	cysteine-rich receptor-like protein kinase 25|Os03g0284700 protein [Source:UniProtKB/TrEMBL;Acc:Q0DSW0]
Os03g0284700	None	Oryza sativa	4.462	0.00152212	4332469|4332469	A0A0P0VW99|Q0DSW0	cysteine-rich receptor-like protein kinase 25|Os03g0284700 protein [Source:UniProtKB/TrEMBL;Acc:Q0DSW0]
Os03g0290900	LOC_Os03g18110	Oryza sativa	2.57838	0.29363	4332502	Q10MX5	protein PMR5
Os03g0291700	None	Oryza sativa	1.23399	0.00525477	4332507	Q0DSS3	Os03g0291700 protein [Source:UniProtKB/TrEMBL;Acc:Q0DSS3]
Os03g0291800	LOC_Os03g18140	Oryza sativa	1.23623	0.00850205	4332508	Q10MX2	protein trichome birefringence-like 28
Os03g0295300	LOC_Os03g18400	Oryza sativa	1.31603	0.0854785	4332530	Q0DSQ2	uncharacterized LOC4332530
Os03g0297850	None	Oryza sativa	1.18341	0.24708	-	A0A0P0VWE9	-
Os03g0297900	LOC_Os03g18640	Oryza sativa	1.98121	0.181911	4332551	A0A0P0VWD5	laccase-3-like
Os03g0298700	LOC_Os03g18710	Oryza sativa	1.8761	0.0645646	4332556	A0A0N7KH39	protein SCAR2
Os03g0299600	LOC_Os03g18770	Oryza sativa	1.17281	0.0375162	4332560	Q0DSM5	wound-induced protein 1
Os03g0300600	LOC_Os03g18870	Oryza sativa	1.76967	0.00152212	4332570	Q10MP5	chaperone protein DnaJ
Os03g0306800	LOC_Os03g19380	Oryza sativa	1.88422	0.190588	4332603	Q10MJ5	calvin cycle protein CP12-1, chloroplastic
Os03g0320000	LOC_Os03g20410	Oryza sativa	2.32251	0.0328976	4332668	Q10M80	alpha-L-arabinofuranosidase 1
Os03g0328100	LOC_Os03g21090	Oryza sativa	2.41263	0.232806	4332719	Q10M06	uncharacterized protein At1g04910
Os03g0338000	LOC_Os03g21960	Oryza sativa	2.21342	0.263324	4332775	A0A0P0VX85	alanine--glyoxylate aminotransferase 2 homolog 3, mitochondrial
Os03g0356540	LOC_Os03g24130	Oryza sativa	1.0336	0.00282889	-	A0A0P0VYG5	Putative uncharacterized protein [Source:UniProtKB/TrEMBL;Acc:Q10L82]
Os03g0365700	LOC_Os03g25010	Oryza sativa	inf	0.203926	-	A0A0P0VXU7	-
Os03g0366000	LOC_Os03g25050	Oryza sativa	1.19447	0.023932	4332912	Q10KY5	10 kDa chaperonin
Os03g0379500	LOC_Os03g26229	Oryza sativa	inf	0.00152212	4332974	Q0DRI8	Os03g0379500 protein [Source:UniProtKB/TrEMBL;Acc:Q0DRI8]
Os03g0379650	None	Oryza sativa	inf	0.00152212	-	A0A0P0VY42	-
Os03g0382350	None	Oryza sativa	inf	0.00152212	-	A0A0P0X408	Putative uncharacterized protein [Source:UniProtKB/TrEMBL;Acc:B9FWB3]
Os03g0386000	LOC_Os03g26870	Oryza sativa	2.17829	0.0550014	4332995	-	uncharacterized WD repeat-containing protein C2A9.03
Os03g0386600	None	Oryza sativa	2.27187	0.00152212	4332997	A0A0P0VY67	Putative protamine [Source:UniProtKB/TrEMBL;Acc:Q6AVE4]
Os03g0386700	LOC_Os03g26920	Oryza sativa	3.95738	0.17299	107275811|4332998	A0A0P0VZ12|Q0DRG7	serine carboxypeptidase II-3-like|serine carboxypeptidase 24
Os03g0386800	LOC_Os03g26930	Oryza sativa	3.95738	0.17299	107275811|4332998	A0A0P0VZ12|Q0DRG7	serine carboxypeptidase II-3-like|serine carboxypeptidase 24
Os03g0402800	LOC_Os03g28940	Oryza sativa	1.02278	0.00282889	4333065	Q84R94	protein TIFY 10a
Os03g0403400	LOC_Os03g28980	Oryza sativa	1.45234	0.113456	4333067	Q84R85	uncharacterized LOC4333067
Os03g0407100	LOC_Os03g29360	Oryza sativa	1.17181	0.18579	9266923	Q84MQ2	uncharacterized LOC9266923
Os03g0438100	LOC_Os03g32314	Oryza sativa	1.26209	0.00406187	4333201	Q75KD7	allene oxide cyclase 3, chloroplastic
Os03g0558700	LOC_Os03g35920	Oryza sativa	2.99746	0.263785	4333244	Q0DQU0	uncharacterized LOC4333244
Os03g0564600	LOC_Os03g36650	Oryza sativa	4.55919	0.22553	4333264	Q0DQS7	cysteine-rich repeat secretory protein 38
Os03g0565900	LOC_Os03g36830	Oryza sativa	1.65897	0.069451	9267012	Q10I34	uncharacterized LOC9267012
Os03g0569000	LOC_Os03g37140	Oryza sativa	1.02981	0.0402268	4333281	A0A0P0VZH3	uncharacterized LOC4333281
Os03g0578900	LOC_Os03g38210	Oryza sativa	4.12249	0.351033	4333315	A0A0P0W0B3	myb-related protein P
Os03g0587600	LOC_Os03g39040	Oryza sativa	3.77753	0.216805	9268542	Q5W6L7	trithorax group protein osa
Os03g0591700	LOC_Os03g39530	Oryza sativa	1.41817	0.195888	-	A0A0P0VZS8	-
Os03g0600800	LOC_Os03g40370	Oryza sativa	1.17845	0.0983132	107276521|-	A0A0P0VZY9|A0A0P0VZY5	putative F-box protein At4g17565|Expressed protein [Source:UniProtKB/TrEMBL;Acc:Q10H56]
Os03g0601100	LOC_Os03g40410	Oryza sativa	1.2624	0.0689649	-	A0A0P0VZY5	Expressed protein [Source:UniProtKB/TrEMBL;Acc:Q10H56]
Os03g0618366	None	Oryza sativa	2.33858	0.0367783	-	-	-
Os03g0622500	LOC_Os03g42464	Oryza sativa	1.19687	0.00525477	-	A0A0P0W120	cDNA clone:J023147K22, full insert sequence [Source:UniProtKB/TrEMBL;Acc:B7ELK0]
Os03g0639100	LOC_Os03g43790	Oryza sativa	3.0225	0.00152212	107277039	Q6AUE6	uncharacterized LOC107277039
Os03g0652400	LOC_Os03g44920	Oryza sativa	inf	0.344844	-	A0A0N7KHR2	F-box domain containing protein; Putative uncharacterized protein OSJNBa0093M23.14 [Source:UniProtKB/TrEMBL;Acc:Q7XZY8]
Os03g0678100	LOC_Os03g47470	Oryza sativa	4.21139	0.00152212	-	-	-
Os03g0683200	LOC_Os03g47890	Oryza sativa	4.34556	0.0304393	9271300	A0A0P0W255	60 kDa jasmonate-induced protein
Os03g0687700	LOC_Os03g48220	Oryza sativa	2.69739	0.00406187	4333762	Q6AVW0	60 kDa jasmonate-induced protein
Os03g0712800	LOC_Os03g50490	Oryza sativa	3.13547	0.00152212	4333896	Q4W8D0	glutamine synthetase cytosolic isozyme 1-3
Os03g0724700	LOC_Os03g51479	Oryza sativa	2.0816	0.027151	4333958	Q10DP6	maf-like protein DDB_G0281937
Os03g0724800	LOC_Os03g51490	Oryza sativa	1.8526	0.0328976	-	A0A0P0W2I6	-
Os03g0726200	LOC_Os03g51610	Oryza sativa	1.13779	0.0124083	4333967	Q75GI4	inositol-tetrakisphosphate 1-kinase 3
Os03g0726400	LOC_Os03g51640	Oryza sativa	1.65095	0.00152212	4333969	Q75GI7	uncharacterized protein DDB_G0290803
Os03g0750700	LOC_Os03g53950	Oryza sativa	1.11019	0.0706086	4334125	Q0DNI8	protein STRICTOSIDINE SYNTHASE-LIKE 3
Os03g0760300	LOC_Os03g55250	Oryza sativa	1.50554	0.0746992	4334184|4334186	Q10DV1|Q94HA3	isoflavone 3'-hydroxylase|isoflavone 2'-hydroxylase
Os03g0760500	LOC_Os03g55260	Oryza sativa	1.50554	0.0746992	4334184|4334186	Q10DV1|Q94HA3	isoflavone 3'-hydroxylase|isoflavone 2'-hydroxylase
Os03g0768900	LOC_Os03g55880	Oryza sativa	1.82749	0.236983	4334245	A0A0P0W405	uncharacterized LOC4334245
Os03g0769500	LOC_Os03g55960	Oryza sativa	5.1473	0.00282889	4334250	Q75KA8	probable calcium-binding protein CML41
Os03g0781501	None	Oryza sativa	2.777	0.00152212	-	-	-
Os03g0781600	LOC_Os03g56890	Oryza sativa	1.41758	0.0762802	9268099	Q10CI6	U1 small nuclear ribonucleoprotein C
Os03g0785900	LOC_Os03g57200	Oryza sativa	3.83351	0.00152212	4334347	B7EUJ2	probable glutathione S-transferase GSTU1
Os03g0790900	LOC_Os03g57690	Oryza sativa	1.32397	0.218233	4334382	A0A0P0W4J1	probable aldehyde oxidase 2
Os03g0791050	None	Oryza sativa	1.12877	0.0606595	-	A0A0P0W4K5	-
Os03g0793500	LOC_Os03g57940	Oryza sativa	1.79729	0.00152212	4334396	Q852L0	casein kinase I isoform delta-B
Os03g0793550	None	Oryza sativa	1.74472	0.00152212	-	A0A0P0W4N5	-
Os03g0800400	LOC_Os03g58610	Oryza sativa	1.44374	0.149999	4334450	Q10BZ5	uncharacterized LOC4334450
Os03g0807500	LOC_Os03g59280	Oryza sativa	2.21811	0.308849	9266866	C7J028	blue copper protein
Os03g0808500	LOC_Os03g59380	Oryza sativa	1.03954	0.0914135	4334518	Q10BQ3	non-specific lipid-transfer protein 1
Os03g0813450	None	Oryza sativa	1.91705	0.349191	-	-	-
Os03g0818800	LOC_Os03g60430	Oryza sativa	1.08734	0.264171	4334582	A0A0P0W4R4	AP2-like ethylene-responsive transcription factor TOE3
Os03g0828600	LOC_Os03g61290	Oryza sativa	7.28454	0.281453	9270824	A0A0N7KIB8	cation/H(+) antiporter 19
Os03g0832200	LOC_Os03g61670	Oryza sativa	1.33736	0.00850205	-|4334675	-|Q7Y140	-|calreticulin-like
Os03g0844500	LOC_Os03g62730	Oryza sativa	1.07793	0.0990281	4334757	Q75LC7	serine/threonine protein phosphatase 2A 57 kDa regulatory subunit B' theta isoform
Os03g0850900	LOC_Os03g63390	Oryza sativa	3.63681	0.115814	4334798	Q851Z0	chemocyanin
Os03g0851400	LOC_Os03g63440	Oryza sativa	1.01417	0.101197	9269595|4334803|4334804	Q851Y5|Q10AI2|Q10AI1	inactive protein FRIGIDA|uncharacterized LOC4334803|uncharacterized LOC4334804
Os03g0851500	LOC_Os03g63450	Oryza sativa	1.01417	0.101197	9269595|4334803|4334804	Q851Y5|Q10AI2|Q10AI1	inactive protein FRIGIDA|uncharacterized LOC4334803|uncharacterized LOC4334804
Os03g0851600	LOC_Os03g63470	Oryza sativa	1.01417	0.101197	9269595|4334803|4334804	Q851Y5|Q10AI2|Q10AI1	inactive protein FRIGIDA|uncharacterized LOC4334803|uncharacterized LOC4334804
Os04g0152000	None	Oryza sativa	inf	0.00152212	107275633	A0A0P0W6M8	uncharacterized LOC107275633
Os04g0183401	None	Oryza sativa	2.3898	0.010495	-	A0A0P0W6Y7	-
Os04g0183500	LOC_Os04g10460	Oryza sativa	1.67339	0.183781	4335106	A0A0P0W7B4	putative amidase ARB_02965
Os04g0197200	LOC_Os04g12080	Oryza sativa	1.95641	0.0794232	4335140	Q0JEV4	Os04g0197200 protein [Source:UniProtKB/TrEMBL;Acc:Q0JEV4]
Os04g0197275	None	Oryza sativa	1.53245	0.208292	-	A0A0P0W7Q4	-
Os04g0201000	LOC_Os04g12460	Oryza sativa	1.95873	0.311053	9272060	A0A0P0W7R3	uncharacterized LOC9272060
Os04g0201900	LOC_Os04g12540	Oryza sativa	1.44543	0.0978132	4335148	Q7FAZ3	G-type lectin S-receptor-like serine/threonine-protein kinase RLK1
Os04g0202500	LOC_Os04g12580	Oryza sativa	4.02391	0.285253	4335151	Q7FAZ1	OSJNBb0005B05.7 protein [Source:UniProtKB/TrEMBL;Acc:Q7FAZ1]
Os04g0203450	None	Oryza sativa	2.8153	0.291011	-|-	A0A0P0W7A5|A0A0P0W7V2	-|-
Os04g0206350	None	Oryza sativa	2.8153	0.291011	-|-	A0A0P0W7A5|A0A0P0W7V2	-|-
Os04g0219000	None	Oryza sativa	1.69117	0.00152212	-	A0A0P0W7S0	-
Os04g0219200	LOC_Os04g14204	Oryza sativa	1.94131	0.0430131	-	B9FDU8	Putative uncharacterized protein [Source:UniProtKB/TrEMBL;Acc:B9FDU8]
Os04g0220300	LOC_Os04g14304	Oryza sativa	6.22625	0.00282889	4335196	A0A0P0W7Q8	wall-associated receptor kinase 2
Os04g0227100	LOC_Os04g15680	Oryza sativa	1.84788	0.00152212	4335216	Q0JEN9	Os04g0227100 protein [Source:UniProtKB/TrEMBL;Acc:Q0JEN9]
Os04g0227200	LOC_Os04g15660	Oryza sativa	1.78566	0.00152212	107276266	B9F819	probable LRR receptor-like serine/threonine-protein kinase At3g47570
Os04g0259150	None	Oryza sativa	2.3446	0.0641017	-	A0A0P0W8H1	-
Os04g0267600	LOC_Os04g19800	Oryza sativa	inf	0.00152212	4335333	Q0JEI7	F-box/FBD/LRR-repeat protein At1g16930
Os04g0286366	None	Oryza sativa	3.10944	0.172191	107277941	B9FE94	uncharacterized LOC107277941
Os04g0286400	None	Oryza sativa	1.78691	0.00152212	4335384	Q0JEE6	glutathione S-transferase T2
Os04g0286500	LOC_Os04g21860	Oryza sativa	2.16542	0.0484679	4335384|4335385	Q0JEE6|Q0JEE5	glutathione S-transferase T2|Os04g0286500 protein; cDNA clone:002-112-F05, full insert sequence [Source:UniProtKB/TrEMBL;Acc:Q0JEE5]
Os04g0290000	LOC_Os04g22270	Oryza sativa	2.17475	0.00152212	9269354	A0A0P0W8F8	uncharacterized LOC9269354
Os04g0295000	LOC_Os04g22860	Oryza sativa	1.97177	0.351128	4335405	Q0JEC6	type 1 phosphatases regulator YPI1
Os04g0295500	LOC_Os04g22910	Oryza sativa	2.06348	0.178544	4335408	A0A0P0W8Q8	OSJNBa0041M21.3 protein; Os04g0295500 protein; cDNA clone:002-124-D05, full insert sequence [Source:UniProtKB/TrEMBL;Acc:Q7XVT3]
Os04g0297800	LOC_Os04g23140	Oryza sativa	1.55855	0.00152212	-	Q7X605	OSJNBa0093P23.11 protein [Source:UniProtKB/TrEMBL;Acc:Q7X605]
Os04g0301500	LOC_Os04g23550	Oryza sativa	1.166	0.00406187	4335417	Q0JEB7	transcription factor bHLH35
Os04g0303100	LOC_Os04g23700	Oryza sativa	1.37371	0.234513	4335421	B9FEC3	G-type lectin S-receptor-like serine/threonine-protein kinase SD2-5
Os04g0305700	LOC_Os04g24110	Oryza sativa	3.63621	0.0594127	4335428	Q7XVP1	UDP-glycosyltransferase 90A1
Os04g0308000	LOC_Os04g24294	Oryza sativa	6.53567	0.00152212	-	A0A0P0W8B4	-
Os04g0308100	LOC_Os04g24300	Oryza sativa	6.4419	0.00152212	4335438	Q0JE99	wall-associated receptor kinase 1
Os04g0309100	LOC_Os04g24410	Oryza sativa	1.51063	0.00406187	-	A0A0P0W8I1	-
Os04g0309400	LOC_Os04g24414	Oryza sativa	1.87516	0.00152212	-	A0A0P0W8Z2	-
Os04g0309500	None	Oryza sativa	2.03108	0.00152212	4335446	Q0JE93	serine/arginine repetitive matrix protein 1
Os04g0310800	LOC_Os04g24530	Oryza sativa	2.0958	0.241146	-	A0A0P0W8V4	-
Os04g0310900	None	Oryza sativa	2.21391	0.0772195	-	A0A0P0W8E4	-
Os04g0329650	LOC_Os04g26260	Oryza sativa	1.73467	0.327636	-	A0A0P0W8Y8	-
Os04g0331650	None	Oryza sativa	3.04443	0.00152212	9270099	A0A0P0VZX7	Os04g0331650 protein [Source:UniProtKB/TrEMBL;Acc:C7J1N4]
Os04g0338100	LOC_Os04g26920	Oryza sativa	2.06527	0.0360333	4335513	Q0JE28	Os04g0338100 protein [Source:UniProtKB/TrEMBL;Acc:Q0JE28]
Os04g0348300	LOC_Os04g28090	Oryza sativa	1.14179	0.00282889	4335542	A0A0P0W8V6	cell division cycle 5-like protein
Os04g0355401	None	Oryza sativa	inf	0.00152212	-	A0A0P0W902	-
Os04g0357300	LOC_Os04g28820	Oryza sativa	1.02581	0.0550014	4335569	A0A0P0W9G1	uncharacterized LOC4335569
Os04g0367400	LOC_Os04g29920	Oryza sativa	2.23662	0.202441	4335583	A0A0N7KIX0	reticulon-like protein B12
Os04g0370500	LOC_Os04g30200	Oryza sativa	2.51379	0.00152212	9270476	Q7XVD7	F-box/LRR-repeat protein 14
Os04g0379500	LOC_Os04g31020	Oryza sativa	1.45081	0.0536843	-	A0A0P0W989	-
Os04g0380000	LOC_Os04g31090	Oryza sativa	1.28751	0.00406187	-	A0A0P0W9F4	-
Os04g0384200	LOC_Os04g31524	Oryza sativa	inf	0.00152212	9272075	B9FEU8	uncharacterized LOC9272075
Os04g0387300	LOC_Os04g31790	Oryza sativa	2.43857	0.332032	-	A0A0N7KIY8	-
Os04g0389600	LOC_Os04g32000	Oryza sativa	inf	0.00152212	4335671	A0A0P0W9M6	OSJNBa0053B21.12 protein; Os04g0389600 protein; cDNA clone:J023063A05, full insert sequence [Source:UniProtKB/TrEMBL;Acc:Q7XKQ9]
Os04g0391500	LOC_Os04g32110	Oryza sativa	2.4247	0.1326	4335682	Q7XVN5	ACT domain-containing protein ACR6
Os04g0393100	LOC_Os04g32250	Oryza sativa	2.71821	0.271065	107275809	Q7XRU6	putative cyclin-dependent serine/threonine-protein kinase DDB_G0272797/DDB_G0274007
Os04g0394500	LOC_Os04g32350	Oryza sativa	1.16844	0.0417007	4335691	A0A0P0W9L1	DNA-directed RNA polymerase III subunit RPC4
Os04g0395700	LOC_Os04g32470	Oryza sativa	2.1416	0.0124083	4335697	Q0JDL3	histone H2A.Z-specific chaperone CHZ1
Os04g0399600	LOC_Os04g32770	Oryza sativa	10.5359	0.35221	-	A0A0P0W9M1	-
Os04g0402200	LOC_Os04g32960	Oryza sativa	3.45194	0.0179108	9269825	Q7XV85	staphylococcal nuclease domain-containing protein 1
Os04g0402250	None	Oryza sativa	2.80216	0.0612261	9270901	C7J1A7	Os04g0402250 protein [Source:UniProtKB/TrEMBL;Acc:C7J1A7]
Os04g0405900	LOC_Os04g33310	Oryza sativa	2.50559	0.0423703	4335754	Q0JDF9	uncharacterized LOC4335754
Os04g0406600	LOC_Os04g33390	Oryza sativa	1.25418	0.0443588	4335756	Q0JDF7	arogenate dehydratase/prephenate dehydratase 6, chloroplastic
Os04g0407850	None	Oryza sativa	1.07963	0.0133618	-	A0A0P0WAD9	-
Os04g0412000	LOC_Os04g33600	Oryza sativa	2.38642	0.106185	4335777	A0A0P0WA76	uncharacterized LOC4335777
Os04g0417800	LOC_Os04g34080	Oryza sativa	1.11079	0.0645646	4335815	Q0JDA3	WD repeat-containing protein 44
Os04g0420500	None	Oryza sativa	1.61163	0.280172	4335829	Q0JD91	Os04g0420500 protein [Source:UniProtKB/TrEMBL;Acc:Q0JD91]
Os04g0420600	LOC_Os04g34330	Oryza sativa	1.42892	0.15259	4335830	A0A0P0WAN9	G-type lectin S-receptor-like serine/threonine-protein kinase At2g19130
Os04g0422000	LOC_Os04g34460	Oryza sativa	2.108	0.0670719	4335835	Q0JD85	probable plastid-lipid-associated protein 7, chloroplastic
Os04g0422600	LOC_Os04g34530	Oryza sativa	1.02246	0.00406187	4335838	A0A0P0WA72	WAT1-related protein At1g68170
Os04g0429400	LOC_Os04g35010	Oryza sativa	1.95792	0.00152212	4335859	Q0JD63	transcription factor bHLH95
Os04g0429450	None	Oryza sativa	4.3772	0.00152212	-|4335860|4335861	A0A0P0WAB2|A0A0P0WAL7|Q7XUU0	-|cellulose synthase-like protein H2|Putative cellulose synthase-like protein H3 [Source:UniProtKB/Swiss-Prot;Acc:Q7XUU0]
Os04g0429500	LOC_Os04g35020	Oryza sativa	4.3772	0.00152212	-|4335860|4335861	A0A0P0WAB2|A0A0P0WAL7|Q7XUU0	-|cellulose synthase-like protein H2|Putative cellulose synthase-like protein H3 [Source:UniProtKB/Swiss-Prot;Acc:Q7XUU0]
Os04g0429600	LOC_Os04g35030	Oryza sativa	4.3772	0.00152212	-|4335860|4335861	A0A0P0WAB2|A0A0P0WAL7|Q7XUU0	-|cellulose synthase-like protein H2|Putative cellulose synthase-like protein H3 [Source:UniProtKB/Swiss-Prot;Acc:Q7XUU0]
Os04g0429900	LOC_Os04g35070	Oryza sativa	2.68375	0.023932	-	A0A0N7KJ27	OSJNBa0042L16.17 protein [Source:UniProtKB/TrEMBL;Acc:Q7XT85]
Os04g0435000	LOC_Os04g35534	Oryza sativa	inf	0.00152212	-	A0A0N7KJ33	-
Os04g0439300	LOC_Os04g35864	Oryza sativa	1.1541	0.0929489	4335924	A0A0P0WAP3	DDT domain-containing protein DDB_G0282237
Os04g0451200	LOC_Os04g37820	Oryza sativa	2.3129	0.00850205	4336004	Q7XV42	7-deoxyloganetin glucosyltransferase
Os04g0451700	LOC_Os04g37880	Oryza sativa	1.26713	0.303422	4336005	Q0JCS6	uncharacterized LOC4336005
Os04g0456900	LOC_Os04g38400	Oryza sativa	2.08764	0.00152212	107278750|4336029	A0A0P0WB01|Q0JCQ3	ETHYLENE INSENSITIVE 3-like 5 protein|Os04g0457100 protein [Source:UniProtKB/TrEMBL;Acc:Q0JCQ3]
Os04g0457000	LOC_Os04g38410	Oryza sativa	1.84838	0.00282889	4336028	Q7XV11	chlorophyll a-b binding protein CP24, chloroplastic
Os04g0457100	None	Oryza sativa	2.08764	0.00152212	107278750|4336029	A0A0P0WB01|Q0JCQ3	ETHYLENE INSENSITIVE 3-like 5 protein|Os04g0457100 protein [Source:UniProtKB/TrEMBL;Acc:Q0JCQ3]
Os04g0457300	LOC_Os04g38430	Oryza sativa	inf	0.00152212	4336031	A0A0N7KJ60	WAT1-related protein At3g30340
Os04g0465100	LOC_Os04g39100	Oryza sativa	1.042	0.294195	4336088	Q7X8H7	peroxidase 31
Os04g0470500	LOC_Os04g39460	Oryza sativa	1.94147	0.121211	4336120|-	Q7XQN2|A0A0P0WBM3	probable disease resistance protein At4g14610|-
Os04g0470600	LOC_Os04g39470	Oryza sativa	2.18722	0.00152212	9272494	A0A0P0WBK7	transcription factor MYB30
Os04g0470650	None	Oryza sativa	1.94147	0.121211	4336120|-	Q7XQN2|A0A0P0WBM3	probable disease resistance protein At4g14610|-
Os04g0470700	LOC_Os04g39489	Oryza sativa	1.39137	0.0606595	4336122	Q7XQN0	probable amino acid permease 7
Os04g0470801	None	Oryza sativa	1.1243	0.1326	-	A0A0N7KJ76	-
Os04g0476650	None	Oryza sativa	1.19499	0.305393	-	A0A0P0WBL5	-
Os04g0476700	LOC_Os04g40080	Oryza sativa	2.38983	0.00152212	4336157	A0A0N7KJ83	plant intracellular Ras-group-related LRR protein 3
Os04g0476800	LOC_Os04g40090	Oryza sativa	2.869	0.00152212	4336158	Q7XK43	protein NBR1 homolog
Os04g0477900	LOC_Os04g40180	Oryza sativa	9.01307	0.0606595	4336163	Q0JCD5	uncharacterized LOC4336163
Os04g0478000	LOC_Os04g40190	Oryza sativa	10.6894	0.12891	4336164	A0A0P0WBX1	ice-structuring glycoprotein
Os04g0478600	LOC_Os04g40250	Oryza sativa	inf	0.00152212	-	B9FFQ7	Putative uncharacterized protein [Source:UniProtKB/TrEMBL;Acc:B9FFQ7]
Os04g0479550	None	Oryza sativa	inf	0.0395937	-	A0A0P0WBD5	-
Os04g0479700	LOC_Os04g40340	Oryza sativa	2.13359	0.284146	9268866	C7J0Z9	uncharacterized LOC9268866
Os04g0479800	LOC_Os04g40370	Oryza sativa	2.54617	0.0196689	4336173	Q0JCC6	putative F-box/FBD/LRR-repeat protein At5g56810
Os04g0481800	LOC_Os04g40580	Oryza sativa	2.87028	0.164598	4336190	Q7XT56	probable long-chain-alcohol O-fatty-acyltransferase 5
Os04g0485300	LOC_Os04g40874	Oryza sativa	1.32078	0.00152212	4336209	Q7X7I6	glucose-6-phosphate 1-dehydrogenase, cytoplasmic isoform
Os04g0485400	LOC_Os04g40880	Oryza sativa	1.25222	0.00152212	4336210	Q0JC90	cytosolic Fe-S cluster assembly factor NBP35
Os04g0513400	LOC_Os04g43390	Oryza sativa	inf	0.0264105	4336389	A0A0P0WC95	beta-glucosidase 16
Os04g0515900	LOC_Os04g43560	Oryza sativa	2.07008	0.0990281	4336400	Q7X7J4	protein CUP-SHAPED COTYLEDON 1
Os04g0523000	LOC_Os04g44200	Oryza sativa	1.23829	0.245021	4336434	Q7XKG5	psbQ-like protein 3, chloroplastic
Os04g0523100	LOC_Os04g44210	Oryza sativa	1.89541	0.276822	4336435	A3AVN9	uncharacterized LOC4336435
Os04g0525000	LOC_Os04g44340	Oryza sativa	2.11895	0.0409665	4336446	Q7XKK5	uncharacterized LOC4336446
Os04g0525100	LOC_Os04g44354	Oryza sativa	2.98633	0.0383205	4336446|4336447|4336448	Q7XKK5|Q0JBL7|Q0JBL6	uncharacterized LOC4336446|UDP-glycosyltransferase 82A1|Os04g0525200 protein; cDNA clone:J023047B10, full insert sequence [Source:UniProtKB/TrEMBL;Acc:Q0JBL6]
Os04g0525200	LOC_Os04g44354	Oryza sativa	2.98633	0.0383205	4336446|4336447|4336448	Q7XKK5|Q0JBL7|Q0JBL6	uncharacterized LOC4336446|UDP-glycosyltransferase 82A1|Os04g0525200 protein; cDNA clone:J023047B10, full insert sequence [Source:UniProtKB/TrEMBL;Acc:Q0JBL6]
Os04g0525700	LOC_Os04g44410	Oryza sativa	2.45746	0.121555	4336450	Q0JBL4	serine carboxypeptidase-like 35
Os04g0528800	LOC_Os04g44650	Oryza sativa	1.84369	0.144414	4336471	Q0JBJ5	ferredoxin-thioredoxin reductase, variable chain
Os04g0534166	LOC_Os04g45170	Oryza sativa	2.2758	0.0114503	4336507|4336507	A0A0P0WCR3|Q0JBF9	probable LRR receptor-like serine/threonine-protein kinase At1g63430|Os04g0534200 protein [Source:UniProtKB/TrEMBL;Acc:Q0JBF9]
Os04g0534200	LOC_Os04g45170	Oryza sativa	2.2758	0.0114503	4336507|4336507	A0A0P0WCR3|Q0JBF9	probable LRR receptor-like serine/threonine-protein kinase At1g63430|Os04g0534200 protein [Source:UniProtKB/TrEMBL;Acc:Q0JBF9]
Os04g0535200	LOC_Os04g45270	Oryza sativa	1.1722	0.0641017	4336513	Q0JBF3	aspartic proteinase nepenthesin-1
Os04g0540900	LOC_Os04g45730	Oryza sativa	1.17884	0.0990281	4336539	Q7XR88	probable receptor-like protein kinase At1g33260
Os04g0543700	LOC_Os04g45960	Oryza sativa	6.35212	0.00152212	4336553	Q0JBB7	subtilisin-like protease SBT2.5
Os04g0546800	LOC_Os04g46220	Oryza sativa	1.32769	0.00850205	4336571	Q0JB99	ethylene-responsive transcription factor 2
Os04g0546900	None	Oryza sativa	1.10147	0.0170463	-	A0A0N7KJG4	-
Os04g0561500	LOC_Os04g47360	Oryza sativa	1.02292	0.262678	4336657	Q7XSQ2	prolyl endopeptidase
Os04g0570000	LOC_Os04g48170	Oryza sativa	1.75374	0.0914135	4336709	Q7XU38	cytochrome P450 87A3
Os04g0570125	None	Oryza sativa	1.73655	0.0491203	-	A0A0P0WDP1	-
Os04g0572700	LOC_Os04g48375	Oryza sativa	2.49506	0.00152212	-|-	A0A0P0WDQ5|Q7XTZ2	-|OSJNBa0019K04.5 protein [Source:UniProtKB/TrEMBL;Acc:Q7XTZ2]
Os04g0572800	LOC_Os04g48380	Oryza sativa	2.49506	0.00152212	-|-	A0A0P0WDQ5|Q7XTZ2	-|OSJNBa0019K04.5 protein [Source:UniProtKB/TrEMBL;Acc:Q7XTZ2]
Os04g0585200	LOC_Os04g49570	Oryza sativa	1.07282	0.010495	4336790	A0A0P0WE72	glutamate receptor 3.1
Os04g0586700	LOC_Os04g49700	Oryza sativa	3.63696	0.00282889	4336800	Q7XP48	E3 ubiquitin-protein ligase ATL4
Os04g0600651	None	Oryza sativa	1.38939	0.338668	-	A0A0P0WEB1	-
Os04g0608300	LOC_Os04g51890	Oryza sativa	1.59985	0.0287964	4336929	Q7XPF1	auxin-responsive protein SAUR36-like
Os04g0639000	LOC_Os04g54610	Oryza sativa	1.19328	0.231555	9271568	B9FCS0	Os04g0639000 protein [Source:UniProtKB/TrEMBL;Acc:B9FCS0]
Os04g0645200	LOC_Os04g55240	Oryza sativa	1.29449	0.00640891	4337193	Q7FB34	VQ motif-containing protein 11
Os04g0662400	LOC_Os04g56690	Oryza sativa	2.30177	0.135045	4337295	Q7XM22	indole-3-acetic acid-induced protein ARG7
Os04g0665600	LOC_Os04g56990	Oryza sativa	2.01867	0.027151	4337318	Q0J995	uncharacterized LOC4337318
Os04g0671200	LOC_Os04g57550	Oryza sativa	1.03746	0.0223124	4337359	Q7XR46	probable polyamine oxidase 2
Os04g0688300	LOC_Os04g59190	Oryza sativa	1.09523	0.00748365	4337484	Q7XSU8	cationic peroxidase SPC4
Os05g0101800	None	Oryza sativa	3.14603	0.151413	-	-	-
Os05g0103800	LOC_Os05g01330	Oryza sativa	1.1762	0.0179108	4337545	A0A0P0WGT8	uncharacterized LOC4337545
Os05g0104000	LOC_Os05g01350	Oryza sativa	1.05747	0.0409665	4337546	Q0DLG0	formin-like protein 14
Os05g0116600	LOC_Os05g02570	Oryza sativa	1.93233	0.100329	4337624	Q65X98	putative F-box/kelch-repeat protein At1g12870
Os05g0122400	LOC_Os05g03100	Oryza sativa	1.67446	0.254705	4337658	A0A0P0WHC1	E3 ubiquitin-protein ligase UPL4
Os05g0125200	LOC_Os05g03450	Oryza sativa	1.09639	0.00950989	4337673	Q6L4L2	L-type lectin-domain containing receptor kinase VIII.2
Os05g0151100	LOC_Os05g05920	Oryza sativa	3.57649	0.023932	4337832	A0A0N7KK60	desiccation-related protein PCC13-62
Os05g0151150	None	Oryza sativa	3.50692	0.00152212	-	A0A0P0WI25	-
Os05g0162800	LOC_Os05g07010	Oryza sativa	1.27017	0.333204	9266268	A0A0P0WIG3	protein REVEILLE 8
Os05g0169500	None	Oryza sativa	2.83196	0.00152212	4337932|4337933	Q0DKE6|Q0DKE5	probable LRR receptor-like serine/threonine-protein kinase At4g26540|Os05g0169600 protein [Source:UniProtKB/TrEMBL;Acc:Q0DKE5]
Os05g0169600	LOC_Os05g07740	Oryza sativa	2.83196	0.00152212	4337932|4337933	Q0DKE6|Q0DKE5	probable LRR receptor-like serine/threonine-protein kinase At4g26540|Os05g0169600 protein [Source:UniProtKB/TrEMBL;Acc:Q0DKE5]
Os05g0169700	LOC_Os05g07750	Oryza sativa	2.96325	0.0143324	-|-	A0A0P0WIF1|A0A0N7KK80	-|-
Os05g0169701	None	Oryza sativa	2.96325	0.0143324	-|-	A0A0P0WIF1|A0A0N7KK80	-|-
Os05g0182900	LOC_Os05g09000	Oryza sativa	1.06739	0.00640891	4337997	B9FMU2	uncharacterized LOC4337997
Os05g0189300	LOC_Os05g09704	Oryza sativa	2.14255	0.0430131	4338021	Q60DA3	acid phosphatase 1
Os05g0194900	LOC_Os05g10650	Oryza sativa	1.18672	0.172191	4338034	Q0DK50	ATP-dependent 6-phosphofructokinase 6
Os05g0210100	LOC_Os05g11950	Oryza sativa	1.33468	0.00152212	4338093	Q75IK2	GDSL esterase/lipase At1g28580
Os05g0244500	LOC_Os05g15510	Oryza sativa	1.22245	0.0711971	4338201	Q5W708	glucan 1,3-beta-glucosidase
Os05g0267732	None	Oryza sativa	inf	0.00152212	107281151	Q6ATE3	uncharacterized LOC107281151
Os05g0267766	LOC_Os05g18446	Oryza sativa	inf	0.00152212	107278380	Q6ATE3	uncharacterized LOC107278380
Os05g0296530	None	Oryza sativa	1.03243	0.245021	-	-	-
Os05g0320750	None	Oryza sativa	1.15627	0.178983	-	A0A0P0WKP8	-
Os05g0327000	LOC_Os05g26070	Oryza sativa	1.87833	0.194512	4338430	A0A0P0WKS9	cyclin-P4-1-like
Os05g0331200	LOC_Os05g26660	Oryza sativa	1.01372	0.0264105	4338442	Q5W745	external alternative NAD(P)H-ubiquinone oxidoreductase B3, mitochondrial
Os05g0335500	LOC_Os05g27000	Oryza sativa	1.22043	0.29781	4338455	Q0DJ26	Os05g0335500 protein [Source:UniProtKB/TrEMBL;Acc:Q0DJ26]
Os05g0362500	LOC_Os05g29920	Oryza sativa	1.18199	0.00152212	4338543	Q60E82	uncharacterized LOC4338543
Os05g0365600	LOC_Os05g30250	Oryza sativa	1.57395	0.00525477	4338556	Q0DIT2	beta-glucosidase 19
Os05g0366600	LOC_Os05g30350	Oryza sativa	1.45613	0.254618	4338560	Q60DX8	beta-glucosidase 22
Os05g0376800	LOC_Os05g31280	Oryza sativa	2.58372	0.227038	4338619	Q6AUP4	protein GAST1
Os05g0388600	LOC_Os05g32230	Oryza sativa	1.23095	0.00152212	4338668	Q60E58	protein RETICULATA-RELATED 4, chloroplastic
Os05g0390800	LOC_Os05g32460	Oryza sativa	2.07487	0.023932	9272551	Q75KH8	homeobox protein engrailed-1
Os05g0392400	LOC_Os05g32610	Oryza sativa	1.08448	0.00950989	4338690	Q0DIF8	SNF2 domain-containing protein CLASSY 4
Os05g0406100	LOC_Os05g33630	Oryza sativa	2.00715	0.069451	4338756	Q0DI97	uncharacterized LOC4338756
Os05g0406150	LOC_Os05g33620	Oryza sativa	1.51677	0.12537	-	A0A0P0WM39	-
Os05g0427400	LOC_Os05g35290	Oryza sativa	2.39977	0.00152212	4338861	Q75HQ7	phenylalanine ammonia-lyase
Os05g0431700	LOC_Os05g35650	Oryza sativa	1.19479	0.326685	4338881	A0A0P0WML3	protein NRT1/ PTR FAMILY 5.10
Os05g0431750	None	Oryza sativa	1.45618	0.0963369	-	A0A0P0WMW6	-
Os05g0433100	LOC_Os05g35760	Oryza sativa	2.34272	0.162243	-	A0A0P0WMT0	-
Os05g0436100	LOC_Os05g36050	Oryza sativa	1.30134	0.023932	4338900	A0A0P0WMV7	probable serine/threonine-protein kinase At1g01540
Os05g0490200	LOC_Os05g41120	Oryza sativa	2.39497	0.00152212	4339163	Q6F325	endoplasmic reticulum-Golgi intermediate compartment protein 3
Os05g0490800	LOC_Os05g41180	Oryza sativa	1.29479	0.00282889	4339169	Q6F321	proteasome subunit alpha type-3-like
Os05g0491800	None	Oryza sativa	1.27965	0.00152212	-	A0A0P0WP51	-
Os05g0491900	LOC_Os05g41270	Oryza sativa	1.18504	0.00152212	4339177	A0A0P0WNV0	calcium-dependent protein kinase 34
Os05g0499400	LOC_Os05g42000	Oryza sativa	3.69557	0.00152212	4339223	Q6AUW9	peroxidase 1-like
Os05g0499450	LOC_Os05g42010	Oryza sativa	3.68673	0.00152212	-	A0A0P0WP90	-
Os05g0509500	LOC_Os05g43390	Oryza sativa	2.41717	0.213085	4339274	Q7XB57	signal recognition particle 54 kDa protein 2
Os05g0510200	LOC_Os05g43470	Oryza sativa	1.00633	0.168705	4339278	Q6L543	outer envelope protein 80, chloroplastic
Os05g0531500	LOC_Os05g45490	Oryza sativa	1.27506	0.00850205	4339416|-	B9FLA1|A0A0N7KL51	uncharacterized LOC4339416|-
Os05g0531700	LOC_Os05g45510	Oryza sativa	1.27506	0.00850205	4339416|-	B9FLA1|A0A0N7KL51	uncharacterized LOC4339416|-
Os05g0541400	LOC_Os05g46370	Oryza sativa	3.28251	0.0231659	9269440	A0A0P0WQ90	uncharacterized LOC9269440
Os05g0550100	LOC_Os05g47680	Oryza sativa	1.31907	0.284669	107275780|107275908	A0A0P0WQK6|B9FHM5	protein PLASTID MOVEMENT IMPAIRED 2-like|reticulon-like protein B9
Os05g0550250	LOC_Os05g47690	Oryza sativa	1.31907	0.284669	107275780|107275908	A0A0P0WQK6|B9FHM5	protein PLASTID MOVEMENT IMPAIRED 2-like|reticulon-like protein B9
Os05g0561900	LOC_Os05g48780	Oryza sativa	2.01324	0.00152212	4339606	Q0DFZ2	Os05g0561900 protein [Source:UniProtKB/TrEMBL;Acc:Q0DFZ2]
Os05g0562000	LOC_Os05g48790	Oryza sativa	2.25831	0.00152212	9268712	A0A0N7KL87	uncharacterized LOC9268712
Os05g0563600	LOC_Os05g48900	Oryza sativa	1.51882	0.0484679	4339617	Q6AUG3	fasciclin-like arabinogalactan protein 13
Os05g0566600	LOC_Os05g49160	Oryza sativa	1.02105	0.0974154	4339635	A0A0P0WQW5	uncharacterized LOC4339635
Os05g0574600	LOC_Os05g49900	Oryza sativa	1.33382	0.0179108	4339684	Q6F365	3-ketoacyl-CoA synthase 11
Os05g0576600	LOC_Os05g50100	Oryza sativa	2.05958	0.287139	4339695	Q6L5F9	uncharacterized LOC4339695
Os05g0583200	LOC_Os05g50640	Oryza sativa	1.18186	0.248972	4339741	Q75HY5	zinc finger BED domain-containing protein RICESLEEPER 3
Os05g0586200	LOC_Os05g50890	Oryza sativa	2.08236	0.00152212	4339756	Q6I581	jasmonic acid-amido synthetase JAR1
Os05g0592300	LOC_Os05g51470	Oryza sativa	1.53144	0.00525477	4339793	Q0DFG5	plant cysteine oxidase 2
Os05g0592350	None	Oryza sativa	1.53539	0.00640891	-	A0A0P0WRK1	-
Os06g0107100	LOC_Os06g01790	Oryza sativa	1.87696	0.304978	4339871	Q5VS59	uncharacterized membrane protein YjcL
Os06g0107266	None	Oryza sativa	2.72012	0.149999	-	Q9SNI6	Putative uncharacterized protein P0514G12.1; Putative uncharacterized protein P0644B06.45 [Source:UniProtKB/TrEMBL;Acc:Q9SNI6]
Os06g0121400	LOC_Os06g03070	Oryza sativa	inf	0.216429	-	Q5VQ88	Putative uncharacterized protein P0660D08.33 [Source:UniProtKB/TrEMBL;Acc:Q5VQ88]
Os06g0131700	LOC_Os06g04090	Oryza sativa	1.44119	0.114936	4340011	Q9SNM6	NAC domain-containing protein 43
Os06g0136600	LOC_Os06g04510	Oryza sativa	1.2864	0.115376	4340042	A0A0P0WS07	enolase 1
Os06g0136650	None	Oryza sativa	1.16433	0.191056	-	-	-
Os06g0140400	LOC_Os06g04850	Oryza sativa	1.2204	0.342952	4340069	Q5VPE5	homeobox-leucine zipper protein HOX28
Os06g0148900	LOC_Os06g05610	Oryza sativa	1.55025	0.339493	4340134	Q5VPK0	uncharacterized LOC4340134
Os06g0149801	None	Oryza sativa	1.6083	0.273382	-	A0A0N7KLJ3	-
Os06g0150600	LOC_Os06g05750	Oryza sativa	1.11205	0.0550014	9267114	Q5VML3	rosmarinate synthase
Os06g0152550	None	Oryza sativa	1.34727	0.00152212	9268794	C7J3J6	Os06g0152550 protein [Source:UniProtKB/TrEMBL;Acc:C7J3J6]
Os06g0152600	LOC_Os06g05930	Oryza sativa	1.34184	0.00152212	-|4340161	A0A0P0WT37|Q0DEH1	cDNA clone:J023042I21, full insert sequence [Source:UniProtKB/TrEMBL;Acc:B7EHI1]|protein O-glucosyltransferase 1
Os06g0152700	LOC_Os06g05940	Oryza sativa	1.34184	0.00152212	-|4340161	A0A0P0WT37|Q0DEH1	cDNA clone:J023042I21, full insert sequence [Source:UniProtKB/TrEMBL;Acc:B7EHI1]|protein O-glucosyltransferase 1
Os06g0158100	LOC_Os06g06360	Oryza sativa	1.47365	0.128063	4340188	Q5VMX9	probable WRKY transcription factor 30
Os06g0166200	LOC_Os06g07020	Oryza sativa	1.44883	0.349385	4340243	Q5VRR3	uncharacterized LOC4340243
Os06g0176000	LOC_Os06g07878	Oryza sativa	1.50209	0.0264105	4340285|-	P0C1G8|A0A0P0WTH9	proteasome subunit alpha type-4-1|-
Os06g0176100	None	Oryza sativa	3.05721	0.00152212	107278352	A0A0P0WT52	probable glycosyltransferase At5g25310
Os06g0176125	None	Oryza sativa	1.50209	0.0264105	4340285|-	P0C1G8|A0A0P0WTH9	proteasome subunit alpha type-4-1|-
Os06g0176500	LOC_Os06g07923	Oryza sativa	2.55614	0.00152212	9272431|9267776|4340290	A0A0P0WTN5|A0A0P0WTI2|Q8H620	protein SRG1|Os06g0177800 protein [Source:UniProtKB/TrEMBL;Acc:C7J3Q2]|uncharacterized LOC4340290
Os06g0176650	LOC_Os06g07923	Oryza sativa	2.55614	0.00152212	9272431|9267776|4340290	A0A0P0WTN5|A0A0P0WTI2|Q8H620	protein SRG1|Os06g0177800 protein [Source:UniProtKB/TrEMBL;Acc:C7J3Q2]|uncharacterized LOC4340290
Os06g0176700	LOC_Os06g07932	Oryza sativa	2.55614	0.00152212	9272431|9267776|4340290	A0A0P0WTN5|A0A0P0WTI2|Q8H620	protein SRG1|Os06g0177800 protein [Source:UniProtKB/TrEMBL;Acc:C7J3Q2]|uncharacterized LOC4340290
Os06g0177100	LOC_Os06g07978	Oryza sativa	1.69598	0.00406187	107278560|-	P0C1G8|A0A0P0WTH9	proteasome subunit alpha type-4-1|-
Os06g0177200	LOC_Os06g07887	Oryza sativa	2.8213	0.00152212	107277993|107276589	A0A0P0WT52|A0A0P0WTS1	probable glycosyltransferase At5g25310|uncharacterized LOC107276589
Os06g0177225	None	Oryza sativa	1.69598	0.00406187	107278560|-	P0C1G8|A0A0P0WTH9	proteasome subunit alpha type-4-1|-
Os06g0177250	LOC_Os06g07896	Oryza sativa	2.8213	0.00152212	107277993|107276589	A0A0P0WT52|A0A0P0WTS1	probable glycosyltransferase At5g25310|uncharacterized LOC107276589
Os06g0177700	LOC_Os06g08023	Oryza sativa	3.02095	0.00152212	4340292|9267776|9270348	A0A0P0WTN5|A0A0P0WTI2|Q8H620	protein SRG1|Os06g0177800 protein [Source:UniProtKB/TrEMBL;Acc:C7J3Q2]|protein SRG1
Os06g0178450	LOC_Os06g08023	Oryza sativa	3.02095	0.00152212	4340292|9267776|9270348	A0A0P0WTN5|A0A0P0WTI2|Q8H620	protein SRG1|Os06g0177800 protein [Source:UniProtKB/TrEMBL;Acc:C7J3Q2]|protein SRG1
Os06g0178500	LOC_Os06g08032	Oryza sativa	3.02095	0.00152212	4340292|9267776|9270348	A0A0P0WTN5|A0A0P0WTI2|Q8H620	protein SRG1|Os06g0177800 protein [Source:UniProtKB/TrEMBL;Acc:C7J3Q2]|protein SRG1
Os06g0178550	None	Oryza sativa	2.12731	0.00152212	-	A0A0P0WT31	-
Os06g0186700	LOC_Os06g08750	Oryza sativa	1.67075	0.0395937	4340347	Q5SMV1	probable folate-biopterin transporter 2
Os06g0189600	LOC_Os06g08990	Oryza sativa	1.98488	0.00152212	4340361	Q69KK0	Os06g0189600 protein; Putative uncharacterized protein OSJNBa0090D06.14; Putative uncharacterized protein OSJNBb0005A05.45; cDNA clone:006-201-E02, full insert sequence; cDNA clone:J023127G11, full insert sequence [Source:UniProtKB/TrEMBL;Acc:Q69KK0]
Os06g0190700	LOC_Os06g09120	Oryza sativa	2.41473	0.00950989	9267556	A0A0N7KLP1	glutamate receptor 2.8
Os06g0191900	LOC_Os06g09230	Oryza sativa	1.18828	0.256235	4340371	A0A0P0WTL2	U-box domain-containing protein 52
Os06g0192000	None	Oryza sativa	1.08584	0.319519	4340372	Q0DDX6	Os06g0192000 protein [Source:UniProtKB/TrEMBL;Acc:Q0DDX6]
Os06g0194900	LOC_Os06g09450	Oryza sativa	1.92945	0.00152212	4340386	A0A0P0WTZ1	sucrose synthase 2
Os06g0196550	None	Oryza sativa	1.19897	0.00152212	-	A0A0P0WTX1	-
Os06g0196600	LOC_Os06g09630	Oryza sativa	1.09407	0.00525477	4340392	Q69YA2	3-oxoacyl-[acyl-carrier-protein] synthase I, chloroplastic
Os06g0199500	LOC_Os06g09910	Oryza sativa	1.14932	0.0569229	4340408	Q69K55	phosphopantothenoylcysteine decarboxylase
Os06g0199601	None	Oryza sativa	1.11818	0.0863455	-	-	-
Os06g0200350	None	Oryza sativa	inf	0.00152212	-	A0A0P0WTY5	-
Os06g0200700	None	Oryza sativa	inf	0.00152212	4340412	Q0DDT7	Os06g0200700 protein [Source:UniProtKB/TrEMBL;Acc:Q0DDT7]
Os06g0200800	LOC_Os06g09980	Oryza sativa	inf	0.00152212	4340413	A0A0P0WTM2	uncharacterized LOC4340413
Os06g0203200	LOC_Os06g10170	Oryza sativa	2.00196	0.00525477	4340424	Q69SQ3	probable flavin-containing monooxygenase 1
Os06g0205250	LOC_Os06g10355	Oryza sativa	inf	0.00152212	9268015	C7J410	Os06g0205250 protein [Source:UniProtKB/TrEMBL;Acc:C7J410]
Os06g0206200	LOC_Os06g10440	Oryza sativa	1.06053	0.0477672	4340436	Q69TG0	Gb protein-like; Os06g0206200 protein; cDNA clone:J023139F14, full insert sequence [Source:UniProtKB/TrEMBL;Acc:Q69TG0]
Os06g0207500	LOC_Os06g10560	Oryza sativa	1.17733	0.0987416	4340442	A0A0P0WU75	protein trichome birefringence-like 1
Os06g0214850	LOC_Os06g11135	Oryza sativa	1.52753	0.00152212	4340478|4340478	A0A0P0WTX9|Q69Y16	alternative NAD(P)H-ubiquinone oxidoreductase C1, chloroplastic/mitochondrial|Os06g0214900 protein; Putative NADH dehydrogenase [Source:UniProtKB/TrEMBL;Acc:Q69Y16]
Os06g0214900	LOC_Os06g11140	Oryza sativa	1.52753	0.00152212	4340478|4340478	A0A0P0WTX9|Q69Y16	alternative NAD(P)H-ubiquinone oxidoreductase C1, chloroplastic/mitochondrial|Os06g0214900 protein; Putative NADH dehydrogenase [Source:UniProtKB/TrEMBL;Acc:Q69Y16]
Os06g0215900	LOC_Os06g11240	Oryza sativa	3.14822	0.00152212	4340486	A0A0P0WUK4	putative 12-oxophytodienoate reductase 4
Os06g0215925	None	Oryza sativa	2.56529	0.00152212	-	-	-
Os06g0218150	LOC_Os06g11440	Oryza sativa	2.08813	0.00282889	9271279	A0A0P0WUG4	chaperone protein dnaJ 1, mitochondrial
Os06g0218500	LOC_Os06g11500	Oryza sativa	1.30689	0.00406187	4340503	A0A0P0WUD0	probable DNA helicase MCM9
Os06g0220600	LOC_Os06g11730	Oryza sativa	1.4583	0.218233	4340517	Q67W00	probable RNA-binding protein ARP1
Os06g0220701	None	Oryza sativa	1.38121	0.206489	-	A0A0P0WUL8	-
Os06g0224400	LOC_Os06g12040	Oryza sativa	1.89734	0.0684194	4340536	Q67UI0	uncharacterized LOC4340536
Os06g0225200	LOC_Os06g12110	Oryza sativa	2.06521	0.027151	4340543	Q67UH0	uncharacterized LOC4340543
Os06g0225400	LOC_Os06g12129	Oryza sativa	3.03212	0.00152212	9271119|4340546	A0A0P0WU73|Q67X28	uncharacterized LOC9271119|Os06g0225600 protein; Putative uncharacterized protein P0690H04.7 [Source:UniProtKB/TrEMBL;Acc:Q67X28]
Os06g0225600	None	Oryza sativa	3.03212	0.00152212	9271119|4340546	A0A0P0WU73|Q67X28	uncharacterized LOC9271119|Os06g0225600 protein; Putative uncharacterized protein P0690H04.7 [Source:UniProtKB/TrEMBL;Acc:Q67X28]
Os06g0230801	None	Oryza sativa	1.08211	0.247121	-|9272689	A0A0P0WUQ8|Q67X40	-|casparian strip membrane protein 3
Os06g0231050	LOC_Os06g12500	Oryza sativa	1.08211	0.247121	-|9272689	A0A0P0WUQ8|Q67X40	-|casparian strip membrane protein 3
Os06g0234633	None	Oryza sativa	2.34272	0.147998	-	A0A0P0WUT0	-
Os06g0235200	LOC_Os06g12870	Oryza sativa	1.46891	0.051069	4340595	Q67V91	protein ALTERED XYLOGLUCAN 4
Os06g0236266	None	Oryza sativa	1.46402	0.332439	-	B9FSE2	Putative uncharacterized protein [Source:UniProtKB/TrEMBL;Acc:B9FSE2]
Os06g0237300	LOC_Os06g13030	Oryza sativa	1.34409	0.270942	4340605	Q67VC7	fibrous sheath CABYR-binding protein
Os06g0237800	LOC_Os06g13060	Oryza sativa	2.17221	0.00152212	4340609	A0A0P0WUV0	chaperone protein dnaJ 16
Os06g0239200	LOC_Os06g13190	Oryza sativa	inf	0.125822	4340617	Q67VB0	uncharacterized LOC4340617
Os06g0240001	LOC_Os06g13230	Oryza sativa	7.71752	0.00282889	9270301	Q67VD9	uncharacterized LOC9270301
Os06g0240400	None	Oryza sativa	inf	0.00152212	-	A0A0P0WUW2	-
Os06g0241200	LOC_Os06g13330	Oryza sativa	inf	0.00152212	-	A0A0P0WV05	Putative uncharacterized protein [Source:UniProtKB/TrEMBL;Acc:B9FSG1]
Os06g0243900	None	Oryza sativa	1.85477	0.261453	4340631	Q0DD87	Os06g0243900 protein [Source:UniProtKB/TrEMBL;Acc:Q0DD87]
Os06g0244000	LOC_Os06g13560	Oryza sativa	1.51063	0.225279	4340632	A0A0P0WV01	anthranilate O-methyltransferase 2
Os06g0255001	None	Oryza sativa	1.17452	0.314638	-	-	-
Os06g0255100	LOC_Os06g14400	Oryza sativa	1.78675	0.00950989	4340667	Q656N1	1-aminocyclopropane-1-carboxylate oxidase homolog 4
Os06g0255400	LOC_Os06g14420	Oryza sativa	1.16997	0.0204809	-|4340670	-|Q656M7	-|nudix hydrolase 21, chloroplastic
Os06g0258000	LOC_Os06g14670	Oryza sativa	2.51481	0.324435	4340683	Q652E6	protein ODORANT1
Os06g0264900	LOC_Os06g15410	Oryza sativa	1.35976	0.0516785	4340705	A0A0P0WUW9	carbon catabolite repressor protein 4 homolog 3
Os06g0270900	LOC_Os06g15990	Oryza sativa	1.52297	0.0389336	4340725	Q9FRX7	aldehyde dehydrogenase family 2 member B7, mitochondrial
Os06g0270925	None	Oryza sativa	1.3862	0.0367783	-	A0A0P0WV13	-
Os06g0286375	LOC_Os06g17870	Oryza sativa	2.05557	0.0423703	9270755	A0A0P0WVN6	uncharacterized LOC9270755
Os06g0286500	LOC_Os06g17880	Oryza sativa	1.65479	0.00950989	9270755|4340777	A0A0P0WVN6|Q5VN81	uncharacterized LOC9270755|putative disease resistance RPP13-like protein 3
Os06g0288100	LOC_Os06g18000	Oryza sativa	1.54238	0.255442	4340783	Q5VMI1	leucine-rich repeat receptor-like serine/threonine/tyrosine-protein kinase SOBIR1
Os06g0288300	LOC_Os06g18010	Oryza sativa	1.04077	0.0934342	9266253	Q5VMI0	UDP-glycosyltransferase 708A6
Os06g0295500	LOC_Os06g19160	Oryza sativa	1.33607	0.00525477	-|-	-|A0A0P0WVP0	-|-
Os06g0295700	None	Oryza sativa	1.53659	0.0395937	4340803	A0A0P0WVH8	Os06g0295700 protein; Putative uncharacterized protein P0036B02.32 [Source:UniProtKB/TrEMBL;Acc:Q5ZA59]
Os06g0297400	LOC_Os06g19370	Oryza sativa	1.07882	0.327319	9269758	Q5Z6I7	uncharacterized LOC9269758
Os06g0306600	LOC_Os06g20200	Oryza sativa	1.5789	0.0629267	4340844	Q5Z4C9	probable carboxylesterase 18
Os06g0307900	LOC_Os06g20310	Oryza sativa	1.04826	0.182417	9267634	Q5Z4M7	uncharacterized LOC9267634
Os06g0320850	LOC_Os06g21620	Oryza sativa	1.27666	0.239648	-|-	A0A0N7KM09|A0A0P0WW02	-|-
Os06g0320900	LOC_Os06g21620	Oryza sativa	1.27666	0.239648	-|-	A0A0N7KM09|A0A0P0WW02	-|-
Os06g0324000	LOC_Os06g21890	Oryza sativa	inf	0.00152212	-	A0A0P0WWE7	-
Os06g0325602	None	Oryza sativa	inf	0.00152212	-	A0A0P0WW12	-
Os06g0329350	LOC_Os06g22394	Oryza sativa	inf	0.00152212	-|9271528	-|A0A0P0WW41	-|Os06g0329350 protein [Source:UniProtKB/TrEMBL;Acc:C7J3R8]
Os06g0474500	LOC_Os06g28000	Oryza sativa	1.54638	0.256235	4341031	Q69Y39	uncharacterized LOC4341031
Os06g0492101	None	Oryza sativa	inf	0.00152212	-	B9FTE0	Putative uncharacterized protein [Source:UniProtKB/TrEMBL;Acc:B9FTE0]
Os06g0567200	LOC_Os06g37080	Oryza sativa	2.12419	0.238379	4341335	Q5Z645	L-ascorbate oxidase
Os06g0567433	None	Oryza sativa	1.66833	0.121555	-	A0A0P0WXU8	-
Os06g0589300	LOC_Os06g38950	Oryza sativa	1.08946	0.0854785	4341405	Q69XA0	ABC transporter A family member 8
Os06g0592950	None	Oryza sativa	1.14456	0.00152212	-	A0A0P0WY71	-
Os06g0593100	LOC_Os06g39260	Oryza sativa	1.07084	0.00748365	4341421	Q69XD4	UDP-galactose/UDP-glucose transporter 3
Os06g0607700	LOC_Os06g40550	Oryza sativa	4.82806	0.00152212	4341486	Q69Q33	ABC transporter G family member 26
Os06g0607750	None	Oryza sativa	4.8052	0.00152212	-	A0A0P0WZ00	-
Os06g0610500	LOC_Os06g40790	Oryza sativa	1.17659	0.139399	9267607	A0A0P0WYT9	MLO-like protein 13
Os06g0612550	LOC_Os06g40990	Oryza sativa	inf	0.00282889	107278637	A0A0P0WYY2	headcase protein homolog
Os06g0642650	LOC_Os06g43520	Oryza sativa	1.08162	0.197308	4341634	Q67WV8	uncharacterized LOC4341634
Os06g0643700	LOC_Os06g43620	Oryza sativa	2.07742	0.128063	4341641	B7F9G7	heptahelical transmembrane protein ADIPOR1
Os06g0649000	LOC_Os06g44010	Oryza sativa	1.29483	0.0587588	4341678	A0A0N7KMI2	probable WRKY transcription factor 60
Os06g0652250	None	Oryza sativa	2.20677	0.339015	-	A0A0P0WZD2	-
Os06g0654300	LOC_Os06g44410	Oryza sativa	1.20361	0.00152212	4341709	A0A0N7KMI7	probable histidine kinase 1
Os06g0655500	LOC_Os06g44500	Oryza sativa	1.23759	0.0555821	4341715	Q67W96	F-box protein AFR
Os06g0656400	None	Oryza sativa	1.21957	0.00850205	4341717|-	Q0DAF6|A0A0N7KMI9	Os06g0656400 protein [Source:UniProtKB/TrEMBL;Acc:Q0DAF6]|-
Os06g0656500	LOC_Os06g44620	Oryza sativa	1.33201	0.00152212	4341718	Q67W82	probable 4-coumarate--CoA ligase 4
Os06g0656566	None	Oryza sativa	1.21957	0.00850205	4341717|-	Q0DAF6|A0A0N7KMI9	Os06g0656400 protein [Source:UniProtKB/TrEMBL;Acc:Q0DAF6]|-
Os06g0656700	LOC_Os06g44640	Oryza sativa	1.18574	0.244917	4341719	Q67W78	uncharacterized LOC4341719
Os06g0662100	LOC_Os06g45130	Oryza sativa	1.63547	0.0477672	-|-|-	-|-|-	-|-|-
Os06g0662150	None	Oryza sativa	3.84742	0.00525477	-	-	-
Os06g0662151	None	Oryza sativa	1.63547	0.0477672	-|-|-	-|-|-	-|-|-
Os06g0664100	LOC_Os06g45360	Oryza sativa	3.97851	0.00152212	4341769	Q0DAB3	probable Xaa-Pro aminopeptidase P
Os06g0681000	LOC_Os06g46720	Oryza sativa	2.048	0.0618143	4341857	A0A0P0WZY0	Putative uncharacterized protein [Source:UniProtKB/TrEMBL;Acc:B9FQI5]
Os06g0683300	LOC_Os06g46940	Oryza sativa	1.44574	0.00282889	4341870	A0A0P0X062	beta-glucosidase 25
Os06g0683950	LOC_Os06g46995	Oryza sativa	1.51669	0.238206	9267919	Q655G2	uncharacterized LOC9267919
Os06g0691400	LOC_Os06g47620	Oryza sativa	1.30734	0.0264105	4341907	Q5Z678	IAA-amino acid hydrolase ILR1-like 6
Os06g0697600	LOC_Os06g48250	Oryza sativa	1.17556	0.29028	4341948	Q5Z6G1	AAA-ATPase At3g28580
Os06g0700550	None	Oryza sativa	1.5288	0.00748365	-|-	A0A0P0X0P6|A0A0P0X0L2	-|-
Os06g0700601	None	Oryza sativa	1.5288	0.00748365	-|-	A0A0P0X0P6|A0A0P0X0L2	-|-
Os06g0700700	LOC_Os06g48720	Oryza sativa	1.2029	0.00282889	4341965	Q0D9S9	cadmium/zinc-transporting ATPase HMA3
Os06g0716700	LOC_Os06g50300	Oryza sativa	1.16948	0.00525477	4342077	A0A0P0X0X9	endoplasmin homolog
Os06g0716750	None	Oryza sativa	1.13534	0.0312497	-	A0A0P0X0X6	-
Os06g0725200	LOC_Os06g50950	Oryza sativa	1.43151	0.0114503	4342108	Q0D9D9	GDSL esterase/lipase At5g55050
Os06g0725250	None	Oryza sativa	1.24159	0.00640891	-	A0A0P0X1J4	-
Os06g0725300	LOC_Os06g50960	Oryza sativa	2.96848	0.109815	4342109	Q5Z980	expansin-like A4
Os06g0725350	None	Oryza sativa	3.07809	0.349221	-	A0A0N7KMR9	-
Os06g0730200	LOC_Os06g51380	Oryza sativa	1.07074	0.0923943	9272197	A0A0P0X1K3	DNA-binding protein RHL1
Os07g0100300	LOC_Os07g01030	Oryza sativa	1.04162	0.182746	4342163	A0A0P0X1G8	sulfoquinovosyl transferase SQD2
Os07g0101500	LOC_Os07g01150	Oryza sativa	1.3615	0.00152212	4342171	Q69L93	methylsterol monooxygenase 2-1
Os07g0102400	LOC_Os07g01250	Oryza sativa	1.01979	0.23936	4342176	Q69L84	tobamovirus multiplication protein 1
Os07g0103100	LOC_Os07g01310	Oryza sativa	1.82829	0.00152212	4342180	Q0D972	glutamate receptor 3.4
Os07g0106700	LOC_Os07g01600	Oryza sativa	2.81132	0.00152212	107278609	A3BFT9	dirigent protein 1-like
Os07g0107800	LOC_Os07g01710	Oryza sativa	1.18271	0.0767813	4342205	A0A0P0X1N0	phytosulfokine receptor 2
Os07g0108900	LOC_Os07g01820	Oryza sativa	2.36338	0.0606595	4342214	A0A0P0X1J5	MADS-box transcription factor 15
Os07g0109700	LOC_Os07g01890	Oryza sativa	1.16563	0.0854785	4342221	Q8LIM5	uncharacterized LOC4342221
Os07g0110100	LOC_Os07g01910	Oryza sativa	3.91034	0.0375162	4342224	Q8LIM2	uncharacterized LOC4342224
Os07g0110800	LOC_Os07g01990	Oryza sativa	3.06249	0.00152212	4342229	Q7F265	uncharacterized LOC4342229
Os07g0110900	LOC_Os07g02000	Oryza sativa	2.89687	0.00152212	4342230	Q8H5U8	uncharacterized LOC4342230
Os07g0111100	LOC_Os07g02030	Oryza sativa	1.73686	0.0264105	9266456	B9FV65	uncharacterized LOC9266456
Os07g0112600	LOC_Os07g02192	Oryza sativa	3.99631	0.237916	-	A0A0N7KMU3	-
Os07g0117800	LOC_Os07g02660	Oryza sativa	4.96774	0.0231659	4342261	A0A0P0X214	disease resistance protein RGA2
Os07g0120300	LOC_Os07g02900	Oryza sativa	4.83819	0.0247731	107278592|4342277	Q8LHX8|Q7XIE8	uncharacterized LOC107278592|uncharacterized LOC4342277
Os07g0120400	LOC_Os07g02910	Oryza sativa	6.27346	0.169063	4342277	Q7XIE8	uncharacterized LOC4342277
Os07g0123100	LOC_Os07g03120	Oryza sativa	1.77027	0.108401	9271184	Q6Z4S0	uncharacterized LOC9271184
Os07g0130000	None	Oryza sativa	5.68976	0.18579	107277418	A0A0P0X1Y4	putative F-box/FBD/LRR-repeat protein At4g00315
Os07g0134000	LOC_Os07g04180	Oryza sativa	2.50569	0.112527	4342343	Q6ZLK7	amino acid permease 6
Os07g0134101	None	Oryza sativa	3.06718	0.00406187	-	A0A0P0X247	-
Os07g0134400	LOC_Os07g04200	Oryza sativa	1.02266	0.0954573	4342346	A0A0P0X294	probable UDP-3-O-acylglucosamine N-acyltransferase 2, mitochondrial
Os07g0134650	None	Oryza sativa	1.19583	0.263857	-	A0A0N7KMW6	-
Os07g0136800	LOC_Os07g04380	Oryza sativa	1.18855	0.0114503	9271814|-|4342357	C7J522|A0A0P0X2D1|Q0D8Q7	Os07g0136800 protein [Source:UniProtKB/TrEMBL;Acc:C7J522]|-|Os07g0137000 protein [Source:UniProtKB/TrEMBL;Acc:Q0D8Q7]
Os07g0136866	LOC_Os07g04430	Oryza sativa	1.18855	0.0114503	9271814|-|4342357	C7J522|A0A0P0X2D1|Q0D8Q7	Os07g0136800 protein [Source:UniProtKB/TrEMBL;Acc:C7J522]|-|Os07g0137000 protein [Source:UniProtKB/TrEMBL;Acc:Q0D8Q7]
Os07g0137000	LOC_Os07g04430	Oryza sativa	1.18855	0.0114503	9271814|-|4342357	C7J522|A0A0P0X2D1|Q0D8Q7	Os07g0136800 protein [Source:UniProtKB/TrEMBL;Acc:C7J522]|-|Os07g0137000 protein [Source:UniProtKB/TrEMBL;Acc:Q0D8Q7]
Os07g0151650	None	Oryza sativa	2.51579	0.0670719	-	A0A0P0X2A4	-
Os07g0162500	LOC_Os07g06840	Oryza sativa	1.97785	0.261453	4342461	Q8GSE8	probable carboxylesterase 15
Os07g0181700	LOC_Os07g08400	Oryza sativa	1.1483	0.00282889	4342568	Q0D863	guanylate-binding protein 5
Os07g0189400	LOC_Os07g09110	Oryza sativa	4.47016	0.00640891	4342611	A0A0P0X3D6	putative F-box/kelch-repeat protein At3g17280
Os07g0196100	None	Oryza sativa	2.04584	0.00525477	-|4342649	A0A0P0X3F8|Q6ZDP0	-|NAD(P)H-quinone oxidoreductase subunit S, chloroplastic
Os07g0196200	LOC_Os07g09800	Oryza sativa	2.04584	0.00525477	-|4342649	A0A0P0X3F8|Q6ZDP0	-|NAD(P)H-quinone oxidoreductase subunit S, chloroplastic
Os07g0196300	LOC_Os07g09814	Oryza sativa	5.33596	0.00850205	4342650	Q6ZDP9	F-box protein CPR30
Os07g0196700	LOC_Os07g09850	Oryza sativa	1.66434	0.00282889	-	A0A0P0X3X6	-
Os07g0197100	LOC_Os07g09890	Oryza sativa	2.60093	0.0516785	4342654	A0A0P0X3M1	hexokinase-4, chloroplastic
Os07g0200900	LOC_Os07g10139	Oryza sativa	inf	0.00152212	-	A0A0P0X3Z5	-
Os07g0205900	LOC_Os07g10550	Oryza sativa	inf	0.00152212	4342686	Q6ZIX9	uncharacterized LOC4342686
Os07g0225000	None	Oryza sativa	1.05512	0.128425	9266187	C7J4P7	Os07g0225050 protein [Source:UniProtKB/TrEMBL;Acc:C7J4P7]
Os07g0225300	LOC_Os07g12340	Oryza sativa	2.78726	0.29466	4342753	Q7EZT1	NAC domain-containing protein 67
Os07g0226200	LOC_Os07g12390	Oryza sativa	inf	0.00152212	-	A0A0P0X4F3	-
Os07g0228000	LOC_Os07g12540	Oryza sativa	2.173	0.00152212	4342763|4342763	A0A0P0X4E4|Q7EY32	F-box/LRR-repeat protein 25|Os07g0228400 protein; Putative uncharacterized protein OSJNBa0016A21.110-1; cDNA clone:002-102-C08, full insert sequence [Source:UniProtKB/TrEMBL;Acc:Q7EY32]
Os07g0228300	None	Oryza sativa	3.02129	0.00152212	-	A0A0P0X4F0	-
Os07g0228400	LOC_Os07g12560	Oryza sativa	2.173	0.00152212	4342763|4342763	A0A0P0X4E4|Q7EY32	F-box/LRR-repeat protein 25|Os07g0228400 protein; Putative uncharacterized protein OSJNBa0016A21.110-1; cDNA clone:002-102-C08, full insert sequence [Source:UniProtKB/TrEMBL;Acc:Q7EY32]
Os07g0230500	LOC_Os07g12710	Oryza sativa	2.84337	0.123351	4342773	A0A0N7KN59	uncharacterized LOC4342773
Os07g0231400	LOC_Os07g12770	Oryza sativa	1.82168	0.080742	4342775	A0A0P0X466	amino acid transporter ANT1
Os07g0231500	LOC_Os07g12780	Oryza sativa	1.1037	0.108401	4342776	Q7EY29	cyclin-P4-1-like
Os07g0231900	LOC_Os07g12810	Oryza sativa	2.89761	0.0843479	4342779	Q7EY28	uncharacterized LOC4342779
Os07g0232300	None	Oryza sativa	inf	0.00152212	9272655	C7J4T4	Os07g0232300 protein [Source:UniProtKB/TrEMBL;Acc:C7J4T4]
Os07g0236200	LOC_Os07g13234	Oryza sativa	8.72792	0.0336875	-	A0A0P0X408	Putative uncharacterized protein [Source:UniProtKB/TrEMBL;Acc:B9FWB3]
Os07g0236300	None	Oryza sativa	8.27415	0.027151	-	A0A0P0X3Y1	-
Os07g0237700	None	Oryza sativa	inf	0.00152212	4342795	Q0D7K7	Os07g0237700 protein [Source:UniProtKB/TrEMBL;Acc:Q0D7K7]
Os07g0237900	LOC_Os07g13370	Oryza sativa	inf	0.00152212	4342796	Q8LGY6	Os07g0237900 protein; Putative uncharacterized protein P0565A07.111 [Source:UniProtKB/TrEMBL;Acc:Q8LGY6]
Os07g0238700	LOC_Os07g13460	Oryza sativa	1.14645	0.0908866	-|-|4342799	-|-|Q0D7K3	-|-|uncharacterized LOC4342799
Os07g0242000	LOC_Os07g13830	Oryza sativa	1.2343	0.332799	4342814	Q8H3T5	uncharacterized LOC4342814
Os07g0242050	LOC_Os07g13834	Oryza sativa	inf	0.00152212	-	-	-
Os07g0244400	LOC_Os07g14100	Oryza sativa	1.40039	0.294941	4342822	Q8H5Q4	pentatricopeptide repeat-containing protein At4g18520
Os07g0252200	None	Oryza sativa	inf	0.00152212	-	A0A0N7KN77	-
Os07g0252300	None	Oryza sativa	inf	0.00152212	-	A0A0P0X4I5	-
Os07g0255300	None	Oryza sativa	inf	0.00152212	9267620	A0A0P0X4B8	Os07g0255900 protein [Source:UniProtKB/TrEMBL;Acc:C7J577]
Os07g0258000	LOC_Os07g15430	Oryza sativa	1.17913	0.0892617	4342860	Q7F103	uncharacterized LOC4342860
Os07g0264000	LOC_Os07g16030	Oryza sativa	1.10604	0.0908866	9267162	B9FWF7	Putative uncharacterized protein [Source:UniProtKB/TrEMBL;Acc:B9FWF7]
Os07g0267300	LOC_Os07g16364	Oryza sativa	2.46677	0.106617	4342889	A0A0P0X5D1	Os07g0267300 protein [Source:UniProtKB/TrEMBL;Acc:Q0D7C1]
Os07g0272700	LOC_Os07g17180	Oryza sativa	1.55173	0.0689649	9269476	Q6Z4J4	Os07g0272700 protein; Putative uncharacterized protein OSJNBb0002J01.26; Putative uncharacterized protein OSJNBb0032G22.1 [Source:UniProtKB/TrEMBL;Acc:Q6Z4J4]
Os07g0273700	LOC_Os07g17230	Oryza sativa	1.01858	0.338668	4342906	A0A0N7KN90	uncharacterized LOC4342906
Os07g0274100	LOC_Os07g17270	Oryza sativa	1.05478	0.228313	-|-|4342909	-|-|Q6YU42	-|-|putative metallophosphoesterase At3g03305
Os07g0274700	LOC_Os07g17330	Oryza sativa	3.02304	0.00152212	4342911	Q6YU35	uncharacterized LOC4342911
Os07g0284950	None	Oryza sativa	6.19706	0.262678	-	A0A0P0X4W1	-
Os07g0286000	LOC_Os07g18590	Oryza sativa	inf	0.0114503	-	Q69S99	Putative uncharacterized protein OSJNBb0091I19.127; Putative uncharacterized protein P0045F02.103 [Source:UniProtKB/TrEMBL;Acc:Q69S99]
Os07g0289400	LOC_Os07g18930	Oryza sativa	inf	0.00152212	-	A0A0P0X599	-
Os07g0295000	LOC_Os07g19460	Oryza sativa	1.12603	0.253697	4342959	Q6YVE7	S-adenosylmethionine carrier 1, chloroplastic/mitochondrial
Os07g0296000	LOC_Os07g19540	Oryza sativa	4.8086	0.00152212	-	A0A0P0X4R5	-
Os07g0296100	LOC_Os07g19550	Oryza sativa	4.91268	0.0187666	-	A0A0P0X506	cDNA, clone: J090064H24, full insert sequence [Source:UniProtKB/TrEMBL;Acc:B7F9Q7]
Os07g0297200	LOC_Os07g20135	Oryza sativa	inf	0.198473	9270673	C7J563	Os07g0297200 protein [Source:UniProtKB/TrEMBL;Acc:C7J563]
Os07g0298700	LOC_Os07g20320	Oryza sativa	8.10538	0.320035	-	A0A0P0X4R9	-
Os07g0411300	LOC_Os07g22850	Oryza sativa	1.32354	0.0223124	4343009	Q8H305	type III polyketide synthase B
Os07g0411566	None	Oryza sativa	1.40898	0.0555821	-	A0A0P0X5E1	-
Os07g0413300	LOC_Os07g23030	Oryza sativa	inf	0.00152212	4343012	Q0D707	uncharacterized LOC4343012
Os07g0416100	None	Oryza sativa	5.01168	0.00152212	-|4343024	-|Q7XHU2	-|Os07g0416100 protein; Putative uncharacterized protein OSJNBa0066B06.104 [Source:UniProtKB/TrEMBL;Acc:Q7XHU2]
Os07g0416600	LOC_Os07g23380	Oryza sativa	3.38395	0.00406187	107278422	A0A0P0X4Y9	fatty acyl-CoA reductase 1-like
Os07g0417800	LOC_Os07g23494	Oryza sativa	2.35574	0.161644	9268478	A0A0P0X578	alpha-1,2-galactosyltransferase gmh3
Os07g0418150	None	Oryza sativa	inf	0.296584	-	-	-
Os07g0418700	LOC_Os07g23660	Oryza sativa	2.24834	0.112041	4343034	Q8H5W8	protein TsetseEP
Os07g0419500	LOC_Os07g23740	Oryza sativa	2.25907	0.00152212	4343038	B7F986	sterol 3-beta-glucosyltransferase UGT80A2
Os07g0420000	LOC_Os07g23810	Oryza sativa	7.91317	0.0214126	-	B9FWW1	Putative uncharacterized protein [Source:UniProtKB/TrEMBL;Acc:B9FWW1]
Os07g0421000	LOC_Os07g23900	Oryza sativa	1.51754	0.0409665	4343043	Q7EY22	uncharacterized LOC4343043
Os07g0421200	LOC_Os07g23930	Oryza sativa	7.69367	0.00152212	-	A0A0P0X5E8	-
Os07g0432800	LOC_Os07g25150	Oryza sativa	3.97607	0.00152212	-	A0A0N7KNC4	-
Os07g0434700	LOC_Os07g25410	Oryza sativa	1.31598	0.195585	4343067	Q6Z3V9	methionine aminopeptidase 1B, chloroplastic
Os07g0442000	LOC_Os07g26000	Oryza sativa	8.69696	0.069451	4343096	A0A0P0X5I1	putative FBD-associated F-box protein At5g56410
Os07g0447800	LOC_Os07g26610	Oryza sativa	1.04666	0.00850205	4343118	Q7XHZ2	phosphomannomutase/phosphoglucomutase
Os07g0448300	None	Oryza sativa	4.28741	0.00850205	-|-	A0A0P0X5Q3|A0A0P0X5E6	-|-
Os07g0448600	None	Oryza sativa	4.28741	0.00850205	-|-	A0A0P0X5Q3|A0A0P0X5E6	-|-
Os07g0452400	LOC_Os07g26920	Oryza sativa	1.12289	0.0187666	4343132	Q0D6Q9	exonuclease mut-7 homolog
Os07g0452500	LOC_Os07g26940	Oryza sativa	1.37546	0.00152212	4343133	Q7EY59	ORM1-like protein 3
Os07g0454400	LOC_Os07g27140	Oryza sativa	1.21183	0.00152212	9269796	A0A0P0X5Y1	uncharacterized LOC9269796
Os07g0454700	LOC_Os07g27150	Oryza sativa	1.01781	0.222549	4343141	Q84NS9	trafficking protein particle complex subunit 4
Os07g0456900	LOC_Os07g27330	Oryza sativa	1.53959	0.027151	4343147	Q84YR6	uncharacterized LOC4343147
Os07g0480800	LOC_Os07g29750	Oryza sativa	1.30975	0.151899	4343230	Q8GVR3	probable xyloglucan endotransglucosylase/hydrolase protein 32
Os07g0486500	LOC_Os07g30300	Oryza sativa	1.33183	0.00748365	4343256	Q84ZE8	uncharacterized Rho GTPase-activating protein At5g61530
Os07g0510833	LOC_Os07g32660	Oryza sativa	2.64747	0.00152212	4343356|-	A0A0P0X6Y1|A0A0P0X6G8	L-ascorbate oxidase homolog|Putative uncharacterized protein [Source:UniProtKB/TrEMBL;Acc:B9FXG3]
Os07g0510866	None	Oryza sativa	2.75587	0.00152212	-	A0A0P0X6N0	-
Os07g0510900	LOC_Os07g32660	Oryza sativa	2.64747	0.00152212	4343356|-	A0A0P0X6Y1|A0A0P0X6G8	L-ascorbate oxidase homolog|Putative uncharacterized protein [Source:UniProtKB/TrEMBL;Acc:B9FXG3]
Os07g0516000	LOC_Os07g33220	Oryza sativa	1.00505	0.0689649	4343377|107276073	Q7F0N4|A0A0P0X6J8	uncharacterized LOC4343377|uncharacterized LOC107276073
Os07g0516050	LOC_Os07g33224	Oryza sativa	1.00505	0.0689649	4343377|107276073	Q7F0N4|A0A0P0X6J8	uncharacterized LOC4343377|uncharacterized LOC107276073
Os07g0522900	LOC_Os07g33850	Oryza sativa	1.13296	0.0223124	4343414	Q0D5Z4	septum-promoting GTP-binding protein 1
Os07g0529600	LOC_Os07g34570	Oryza sativa	1.42558	0.00152212	4343443	Q7XXS4	thiamine thiazole synthase 2, chloroplastic
Os07g0532600	None	Oryza sativa	8.1925	0.0187666	-	B9FTE0	Putative uncharacterized protein [Source:UniProtKB/TrEMBL;Acc:B9FTE0]
Os07g0535100	LOC_Os07g35050	Oryza sativa	2.2669	0.00152212	-|4343471|4343472|4343473	-|Q8H5H2|Q8H5H1|Q0D5U0	-|F-box protein At5g07610|F-box protein At5g07610|F-box protein At5g07610
Os07g0535200	LOC_Os07g35060	Oryza sativa	2.19569	0.00152212	4343471|4343472|4343473	Q8H5H2|Q8H5H1|Q0D5U0	F-box protein At5g07610|F-box protein At5g07610|F-box protein At5g07610
Os07g0535700	LOC_Os07g35130	Oryza sativa	2.2669	0.00152212	-|4343471|4343472|4343473	-|Q8H5H2|Q8H5H1|Q0D5U0	-|F-box protein At5g07610|F-box protein At5g07610|F-box protein At5g07610
Os07g0537500	LOC_Os07g35310	Oryza sativa	2.15886	0.00850205	4343479	Q0D5T4	cysteine-rich receptor-like protein kinase 10
Os07g0543100	LOC_Os07g35880	Oryza sativa	2.46646	0.00525477	4343510	A0A0P0X7C2	beta-amylase
Os07g0543300	LOC_Os07g35940	Oryza sativa	4.23251	0.00152212	-|9267841	-|A0A0P0X7F9	-|beta-amylase
Os07g0543800	None	Oryza sativa	inf	0.00152212	-	A0A0P0X7D3	Putative uncharacterized protein [Source:UniProtKB/TrEMBL;Acc:B9FXR9]
Os07g0546700	None	Oryza sativa	1.51859	0.00152212	4343529	Q8GVY2	60S ribosomal protein L38
Os07g0546750	LOC_Os07g36260	Oryza sativa	1.06793	0.325063	107277239	A0A0P0X7F2	uncharacterized LOC107277239
Os07g0549300	None	Oryza sativa	4.30568	0.0179108	-	A0A0N7KNM5	-
Os07g0551300	LOC_Os07g36590	Oryza sativa	1.61756	0.00152212	4343549	Q7EZ32	G-type lectin S-receptor-like serine/threonine-protein kinase B120
Os07g0551600	LOC_Os07g36610	Oryza sativa	2.29047	0.0247731	4343551	A0A0P0X7H6	probable mixed-linked glucan synthase 9
Os07g0551650	None	Oryza sativa	2.79369	0.0153282	-	A0A0P0X7A7	-
Os07g0552800	LOC_Os07g36690	Oryza sativa	inf	0.199823	4343553	Q84S11	mixed-linked glucan synthase 2
Os07g0553900	LOC_Os07g36820	Oryza sativa	1.01257	0.0641017	4343559	A0A0P0X7H5	cell number regulator 2
Os07g0572050	None	Oryza sativa	2.47339	0.0133618	4343673|4343673	A0A0P0X7R7|Q69KW1	primary amine oxidase|Os07g0572100 protein; Putative copper amine oxidase [Source:UniProtKB/TrEMBL;Acc:Q69KW1]
Os07g0572075	None	Oryza sativa	2.57753	0.00525477	-	A0A0P0X7Y7	-
Os07g0572100	LOC_Os07g38440	Oryza sativa	2.47339	0.0133618	4343673|4343673	A0A0P0X7R7|Q69KW1	primary amine oxidase|Os07g0572100 protein; Putative copper amine oxidase [Source:UniProtKB/TrEMBL;Acc:Q69KW1]
Os07g0572300	LOC_Os07g38460	Oryza sativa	1.03412	0.35221	4343674	Q6YTU4	uncharacterized LOC4343674
Os07g0577300	LOC_Os07g38930	Oryza sativa	1.17121	0.00525477	4343706	Q0D572	glucan endo-1,3-beta-glucosidase 4
Os07g0577350	None	Oryza sativa	1.13742	0.00640891	-|-	-|-	-|-
Os07g0585200	LOC_Os07g39640	Oryza sativa	inf	0.181911	9269957	C7J588	RNA-binding protein 12
Os07g0589600	LOC_Os07g40040	Oryza sativa	1.44199	0.320035	4343771	Q7EZ23	zinc finger CCCH domain-containing protein 18
Os07g0590600	LOC_Os07g40120	Oryza sativa	1.76991	0.284146	4343774	Q6ZLH4	pentatricopeptide repeat-containing protein At5g02860
Os07g0599500	LOC_Os07g40850	Oryza sativa	4.42039	0.131816	4343812	Q8H5A4	Early nodulin 75-like protein; Os07g0599500 protein; cDNA clone:001-206-B01, full insert sequence [Source:UniProtKB/TrEMBL;Acc:Q8H5A4]
Os07g0599600	LOC_Os07g40860	Oryza sativa	4.36468	0.110233	4343813	Q8H5A3	protein app1
Os07g0599900	LOC_Os07g40890	Oryza sativa	6.70368	0.355926	4343815	Q8H599	Os07g0599900 protein; Putative uncharacterized protein OJ1634_B10.117; cDNA clone:001-105-G06, full insert sequence [Source:UniProtKB/TrEMBL;Acc:Q8H599]
Os07g0608200	LOC_Os07g41720	Oryza sativa	1.10465	0.241432	4343866	Q0D4R9	nuclear transcription factor Y subunit A-4
Os07g0612400	LOC_Os07g42140	Oryza sativa	1.85944	0.305393	4343877	Q0D4Q8	carboxylesterase YbfK
Os07g0616200	LOC_Os07g42420	Oryza sativa	1.0149	0.0417007	4343906	Q8H3I6	3-oxoacyl-[acyl-carrier-protein] synthase II, chloroplastic
Os07g0616850	None	Oryza sativa	3.74329	0.295502	-	A0A0N7KNV3	-
Os07g0631950	None	Oryza sativa	1.01391	0.0751801	-	A0A0N7KNW8	-
Os07g0633000	LOC_Os07g43925	Oryza sativa	1.21022	0.271065	4344007	A0A0P0X941	uncharacterized LOC4344007
Os07g0633100	LOC_Os07g43940	Oryza sativa	1.95736	0.00152212	4344008	A0A0P0X9F6	glucan endo-1,3-beta-glucosidase 4
Os07g0634400	LOC_Os07g44060	Oryza sativa	1.6027	0.0949458	4344018	Q8LHP3	uncharacterized LOC4344018
Os07g0636800	LOC_Os07g44280	Oryza sativa	2.03504	0.0767813	4344034	Q8H5S2	dirigent protein 5
Os07g0636900	LOC_Os07g44299	Oryza sativa	1.92096	0.00152212	4344035	Q0D4B1	pentatricopeptide repeat-containing protein At5g48910
Os07g0637000	LOC_Os07g44290	Oryza sativa	1.79398	0.00152212	4344036|-	A0A0P0X9G8|A0A0P0X942	CBL-interacting protein kinase 21|-
Os07g0637050	None	Oryza sativa	1.79398	0.00152212	4344036|-	A0A0P0X9G8|A0A0P0X942	CBL-interacting protein kinase 21|-
Os07g0637100	LOC_Os07g44310	Oryza sativa	1.37796	0.314638	4344037|-	Q0D4B0|A0A0P0X994	chaperone protein DnaJ|Putative uncharacterized protein [Source:UniProtKB/TrEMBL;Acc:A3BML7]
Os07g0637150	LOC_Os07g44310	Oryza sativa	1.37796	0.314638	4344037|-	Q0D4B0|A0A0P0X994	chaperone protein DnaJ|Putative uncharacterized protein [Source:UniProtKB/TrEMBL;Acc:A3BML7]
Os07g0641000	LOC_Os07g44700	Oryza sativa	1.85563	0.0133618	4344064	A0A0P0X9D6	uncharacterized LOC4344064
Os07g0641600	LOC_Os07g44730	Oryza sativa	1.42231	0.0231659	4344070	Q7XHY7	protein N-methyltransferase nnt1
Os07g0644700	LOC_Os07g45010	Oryza sativa	inf	0.00152212	-	A0A0P0X9D1	Putative uncharacterized protein OJ1458_B07.112 [Source:UniProtKB/TrEMBL;Acc:Q8LIA6]
Os07g0650000	None	Oryza sativa	1.72174	0.00152212	4344123	Q0D427	Os07g0650000 protein [Source:UniProtKB/TrEMBL;Acc:Q0D427]
Os07g0650100	LOC_Os07g45550	Oryza sativa	1.72993	0.00152212	107277406	A0A0P0X9R4	uncharacterized LOC107277406
Os07g0656200	LOC_Os07g46280	Oryza sativa	1.24963	0.027151	4344146	A0A0P0XA50	beta-glucosidase 26
Os07g0664400	LOC_Os07g46930	Oryza sativa	1.15107	0.0443588	4344205	Q0D3V0	momilactone A synthase-like
Os07g0667350	None	Oryza sativa	1.67024	0.296584	-	A0A0P0XA60	-
Os07g0679050	None	Oryza sativa	1.19809	0.0389336	-	A0A0P0XAE9	-
Os07g0680600	LOC_Os07g48280	Oryza sativa	1.18189	0.00282889	4344298	Q7XHX2	uncharacterized protein At5g05190
Os07g0680700	None	Oryza sativa	1.24384	0.00406187	-	A0A0P0XAG8	-
Os07g0688700	LOC_Os07g48910	Oryza sativa	2.56628	0.0133618	-	A0A0P0XAM1	-
Os08g0104800	LOC_Os08g01400	Oryza sativa	1.37136	0.313844	4344441	Q0J8M0	uncharacterized LOC4344441
Os08g0110600	LOC_Os08g01910	Oryza sativa	2.07135	0.352736	4344481	A0A0P0XB13	uncharacterized LOC4344481
Os08g0110650	None	Oryza sativa	2.62588	0.215786	-	-	-
Os08g0131000	LOC_Os08g03676	Oryza sativa	4.27789	0.00152212	4344593|4344594	Q7EZR5|Q7EZR4	pentatricopeptide repeat-containing protein At1g53600, mitochondrial|cytochrome P450 703A2
Os08g0131100	LOC_Os08g03682	Oryza sativa	4.27789	0.00152212	4344593|4344594	Q7EZR5|Q7EZR4	pentatricopeptide repeat-containing protein At1g53600, mitochondrial|cytochrome P450 703A2
Os08g0131150	None	Oryza sativa	4.16432	0.00748365	-	A0A0P0XBK4	-
Os08g0152300	LOC_Os08g05610	Oryza sativa	1.3331	0.0114503	-|-|4344672	Q84S05|A0A0P0XBT6|Q7EYH5	Putative cytochrome P450 [Source:UniProtKB/TrEMBL;Acc:Q84S05]|-|uncharacterized LOC4344672
Os08g0152333	None	Oryza sativa	1.33233	0.00152212	-|4344671	A0A0P0XC60|A0A0P0XBR4	-|cytochrome P450 89A2
Os08g0152366	None	Oryza sativa	1.3331	0.0114503	-|-|4344672	Q84S05|A0A0P0XBT6|Q7EYH5	Putative cytochrome P450 [Source:UniProtKB/TrEMBL;Acc:Q84S05]|-|uncharacterized LOC4344672
Os08g0152400	LOC_Os08g05620	Oryza sativa	1.33233	0.00152212	-|4344671	A0A0P0XC60|A0A0P0XBR4	-|cytochrome P450 89A2
Os08g0152500	LOC_Os08g05630	Oryza sativa	1.3331	0.0114503	-|-|4344672	Q84S05|A0A0P0XBT6|Q7EYH5	Putative cytochrome P450 [Source:UniProtKB/TrEMBL;Acc:Q84S05]|-|uncharacterized LOC4344672
Os08g0154300	LOC_Os08g05830	Oryza sativa	1.20964	0.00152212	4344683	B7ERR5	transaldolase
Os08g0161800	LOC_Os08g06450	Oryza sativa	1.91361	0.075776	4344725	A0A0P0XCV8	choline-phosphate cytidylyltransferase 2
Os08g0164100	LOC_Os08g06710	Oryza sativa	2.17704	0.357193	4344743	Q84S41	F-box protein SKIP23
Os08g0176100	LOC_Os08g07880	Oryza sativa	1.03548	0.272592	4344795	A0A0P0XCP7	phosphopantothenate--cysteine ligase 2
Os08g0197700	LOC_Os08g09770	Oryza sativa	1.08735	0.0496353	4344882	A0A0P0XCZ2	luminal-binding protein 2
Os08g0226600	LOC_Os08g13014	Oryza sativa	1.51891	0.117275	-	A0A0P0XD30	-
Os08g0241900	LOC_Os08g14364	Oryza sativa	3.14722	0.272349	4345040	Q0J711	Os08g0241900 protein; cDNA clone:002-114-C06, full insert sequence [Source:UniProtKB/TrEMBL;Acc:Q0J711]
Os08g0273000	LOC_Os08g17140	Oryza sativa	3.58969	0.284376	-|-	-|A0A0P0XDX2	-|-
Os08g0282500	LOC_Os08g18150	Oryza sativa	1.22552	0.22578	-|4345168	-|Q6YS10	-|WD repeat-containing protein 76
Os08g0335600	LOC_Os08g24790	Oryza sativa	2.94483	0.198772	4345306	Q6YUI4	cytochrome b561 and DOMON domain-containing protein At5g47530
Os08g0344600	LOC_Os08g25624	Oryza sativa	1.53413	0.00850205	4345334	Q84QU8	phosphoenolpyruvate/phosphate translocator 2, chloroplastic
Os08g0360700	LOC_Os08g27210	Oryza sativa	6.5112	0.00152212	4345377	Q0J664	uncharacterized LOC4345377
Os08g0360800	LOC_Os08g27220	Oryza sativa	8.67735	0.00152212	-	A0A0P0XF22	-
Os08g0402700	LOC_Os08g31120	Oryza sativa	2.59919	0.00152212	9271569	A0A0P0XFK7	uncharacterized LOC9271569
Os08g0402800	LOC_Os08g31130	Oryza sativa	4.18723	0.00152212	4345517	Q6Z275	WAT1-related protein At5g64700
Os08g0433400	LOC_Os08g33660	Oryza sativa	1.11702	0.129311	-|4345652	-|A0A0P0XGA4	-|myb-related protein 308
Os08g0433500	LOC_Os08g33670	Oryza sativa	1.1666	0.137893	4345652|9266817	A0A0P0XGA4|A0A0P0XG12	myb-related protein 308|NAC domain-containing protein 41
Os08g0442000	LOC_Os08g34320	Oryza sativa	1.0233	0.0978132	4345694	Q0J5D7	AUGMIN subunit 8
Os08g0442400	LOC_Os08g34360	Oryza sativa	2.31706	0.0898601	4345697	Q0J5D4	AP2-like ethylene-responsive transcription factor At1g79700
Os08g0444500	LOC_Os08g34510	Oryza sativa	1.73473	0.00152212	4345703	Q6Z8Q3	uncharacterized LOC4345703
Os08g0447900	LOC_Os08g34780	Oryza sativa	1.21895	0.0794232	4345716|-	Q6ZAC2|A0A0P0XGJ7	cyclase-associated protein 1|-
Os08g0448000	LOC_Os08g34790	Oryza sativa	1.36317	0.00152212	4345717	Q6ZAC1	probable 4-coumarate--CoA ligase 5
Os08g0448050	None	Oryza sativa	1.21895	0.0794232	4345716|-	Q6ZAC2|A0A0P0XGJ7	cyclase-associated protein 1|-
Os08g0472800	LOC_Os08g36860	Oryza sativa	1.30755	0.0818422	4345810	Q6ZDE3	abscisic acid 8'-hydroxylase 2
Os08g0473200	None	Oryza sativa	1.28555	0.0402268	-	A0A0P0XGZ9	-
Os08g0492000	LOC_Os08g38400	Oryza sativa	1.74755	0.00152212	4345909	Q6Z8U6	oligopeptide transporter 5
Os08g0492100	LOC_Os08g38410	Oryza sativa	1.13979	0.0114503	4345910	Q6Z8U4	heterogeneous nuclear ribonucleoprotein A0
Os08g0495500	LOC_Os08g38700	Oryza sativa	1.92241	0.143465	4345923	Q6Z5C8	BTB/POZ domain-containing protein At1g55760
Os08g0496800	LOC_Os08g38810	Oryza sativa	1.11257	0.00282889	4345929	Q7F8U7	BURP domain-containing protein 13
Os08g0498100	LOC_Os08g38900	Oryza sativa	1.11287	0.00152212	4345934	Q9XGP7	tricin synthase 1
Os08g0506700	LOC_Os08g39630	Oryza sativa	1.35567	0.00950989	4345984|-	Q6Z3R6|A0A0P0XHF5	transcription factor bHLH130|-
Os08g0506850	LOC_Os08g39630	Oryza sativa	1.35567	0.00950989	4345984|-	Q6Z3R6|A0A0P0XHF5	transcription factor bHLH130|-
Os08g0515700	LOC_Os08g40420	Oryza sativa	3.00722	0.00152212	4346031	Q7EZ88	uncharacterized LOC4346031
Os08g0515800	LOC_Os08g40430	Oryza sativa	3.09925	0.0187666	4346032|4346033|-	Q84Z62|A0A0N7KQ50|A0A0P0XHL3	uncharacterized LOC4346032|tetraketide alpha-pyrone reductase 1|-
Os08g0515900	LOC_Os08g40440	Oryza sativa	3.09925	0.0187666	4346032|4346033|-	Q84Z62|A0A0N7KQ50|A0A0P0XHL3	uncharacterized LOC4346032|tetraketide alpha-pyrone reductase 1|-
Os08g0516000	LOC_Os08g40450	Oryza sativa	3.09925	0.0187666	4346032|4346033|-	Q84Z62|A0A0N7KQ50|A0A0P0XHL3	uncharacterized LOC4346032|tetraketide alpha-pyrone reductase 1|-
Os08g0516600	LOC_Os08g40500	Oryza sativa	1.17962	0.0987416	4346035	Q7EZ85	predicted GPI-anchored protein 58
Os08g0524400	LOC_Os08g41290	Oryza sativa	1.11976	0.0798761	4346085	Q84QW4	auxin-induced in root cultures protein 12
Os08g0529100	LOC_Os08g41730	Oryza sativa	3.15765	0.0161622	4346117|4346118	Q6ZIB4|Q6ZIB3	proteasome subunit beta type-1-like|CBS domain-containing protein CBSX6
Os08g0529200	LOC_Os08g41740	Oryza sativa	3.15765	0.0161622	4346117|4346118	Q6ZIB4|Q6ZIB3	proteasome subunit beta type-1-like|CBS domain-containing protein CBSX6
Os08g0534200	LOC_Os08g42189	Oryza sativa	2.7552	0.00152212	4346147	A0A0P0XIE4	uncharacterized LOC4346147
Os08g0534900	LOC_Os08g42268	Oryza sativa	2.28291	0.00152212	4346150	Q6YZF8	uncharacterized LOC4346150
Os08g0547800	LOC_Os08g43430	Oryza sativa	1.7706	0.261787	4346236	Q6YSZ8	probable carboxylesterase 8
Os09g0266600	LOC_Os09g09370	Oryza sativa	1.657	0.117275	4346563	Q0J331	BTB/POZ domain-containing protein At5g47800
Os09g0266950	None	Oryza sativa	1.73188	0.0843479	-	A0A0P0XL56	-
Os09g0284400	LOC_Os09g11250	Oryza sativa	1.34997	0.0161622	4346621	Q6EPR4	protein GrpE
Os09g0286600	LOC_Os09g11460	Oryza sativa	1.20582	0.283916	4346628	Q0J2X0	ethylene-responsive transcription factor 1-like
Os09g0293400	LOC_Os09g12230	Oryza sativa	1.04784	0.20615	4346639	Q69JN7	ubiquitin-conjugating enzyme E2-17 kDa
Os09g0297200	None	Oryza sativa	1.7805	0.0465419	-	A0A0P0XL06	-
Os09g0297300	LOC_Os09g12590	Oryza sativa	1.74785	0.0312497	107276138	A0A0P0XKW0	sugar transport protein 1-like
Os09g0309600	LOC_Os09g13930	Oryza sativa	3.38707	0.00152212	4346685	Q69N87	uncharacterized LOC4346685
Os09g0309700	LOC_Os09g13940	Oryza sativa	2.81309	0.00152212	4346686	Q0J2R6	ethylene-responsive transcription factor ERF117
Os09g0327600	LOC_Os09g15840	Oryza sativa	1.54268	0.324876	-	A0A0P0XK54	-
Os09g0329000	LOC_Os09g16010	Oryza sativa	1.09655	0.0170463	4346754	Q6K2M1	BURP domain-containing protein 14
Os09g0333500	LOC_Os09g16449	Oryza sativa	inf	0.181911	-|4346767	A0A0P0XLU6|A0A0P0XKF3	-|Os09g0333600 protein; PDR-type ABC transporter 1-like; cDNA clone:002-149-F04, full insert sequence [Source:UniProtKB/TrEMBL;Acc:Q6ESD0]
Os09g0333600	LOC_Os09g16458	Oryza sativa	inf	0.181911	-|4346767	A0A0P0XLU6|A0A0P0XKF3	-|Os09g0333600 protein; PDR-type ABC transporter 1-like; cDNA clone:002-149-F04, full insert sequence [Source:UniProtKB/TrEMBL;Acc:Q6ESD0]
Os09g0334050	None	Oryza sativa	inf	0.247121	-	A0A0P0XLI3	-
Os09g0334600	LOC_Os09g16520	Oryza sativa	2.35238	0.0818422	4346769	A0A0P0XKT8	cytochrome B5-like protein
Os09g0364800	LOC_Os09g20000	Oryza sativa	1.19699	0.00152212	4346870	Q0J2A0	heavy metal-associated isoprenylated plant protein 26
Os09g0376800	LOC_Os09g20990	Oryza sativa	1.09572	0.00282889	4346917	Q0J256	probable alpha,alpha-trehalose-phosphate synthase [UDP-forming] 10
Os09g0380000	LOC_Os09g21230	Oryza sativa	1.20646	0.00152212	9271425	A0A0P0XL49	probable acyl-activating enzyme 17, peroxisomal
Os09g0380050	LOC_Os09g21230	Oryza sativa	1.147	0.00282889	9271425|-	A0A0P0XL49|A0A0P0XLK7	probable acyl-activating enzyme 17, peroxisomal|-
Os09g0388850	None	Oryza sativa	inf	0.00152212	-	A0A0P0XMK2	-
Os09g0389000	LOC_Os09g22090	Oryza sativa	inf	0.00152212	-	A0A0P0XMJ2	-
Os09g0401000	LOC_Os09g23620	Oryza sativa	4.66937	0.35622	4346997	Q6ES55	protein ODORANT1
Os09g0426500	LOC_Os09g25810	Oryza sativa	1.61738	0.191315	9270697	B7F9F1	WAT1-related protein At4g30420
Os09g0426600	None	Oryza sativa	1.69902	0.0700454	-	A0A0N7KQU3	-
Os09g0439200	LOC_Os09g26780	Oryza sativa	1.87755	0.00152212	4347164	Q69P94	protein TIFY 10c
Os09g0461700	LOC_Os09g28720	Oryza sativa	1.17347	0.328387	4347291	Q67IZ8	tuliposide A-converting enzyme 1, chloroplastic
Os09g0480900	LOC_Os09g30320	Oryza sativa	1.48326	0.00152212	4347393|-	A0A0P0XNW9|A0A0P0XNJ3	BURP domain-containing protein 15|BURP domain-containing protein 15 [Source:UniProtKB/Swiss-Prot;Acc:Q69QR8]
Os09g0481000	LOC_Os09g30320	Oryza sativa	1.48326	0.00152212	4347393|-	A0A0P0XNW9|A0A0P0XNJ3	BURP domain-containing protein 15|BURP domain-containing protein 15 [Source:UniProtKB/Swiss-Prot;Acc:Q69QR8]
Os09g0481600	LOC_Os09g30380	Oryza sativa	1.16795	0.230898	4347398	A0A0P0XPI5	uncharacterized LOC4347398
Os09g0489200	LOC_Os09g31380	Oryza sativa	1.10756	0.129311	4347435	A0A0P0XPI1	putative lysine-specific demethylase JMJD5
Os09g0491596	LOC_Os09g31446	Oryza sativa	1.63618	0.0187666	9268976	A3C058	rRNA biogenesis protein RRP36
Os09g0509700	LOC_Os09g33550	Oryza sativa	2.84838	0.120708	4347535	A0A0P0XQF3	zinc finger protein CONSTANS-LIKE 14
Os09g0513200	LOC_Os09g33830	Oryza sativa	3.3166	0.212053	4347556	A0A0P0XP05	solute carrier family 35 member F1
Os09g0518200	LOC_Os09g34250	Oryza sativa	2.14799	0.229939	4347593	Q69IV0	crocetin glucosyltransferase 2
Os09g0518266	None	Oryza sativa	2.76512	0.162469	-	A0A0N7KR44	-
Os09g0533100	LOC_Os09g36270	Oryza sativa	1.22417	0.00152212	4347680	A0A0P0XPM8	pantothenate kinase 2
Os09g0533200	LOC_Os09g36280	Oryza sativa	1.09962	0.00748365	4347681	A0A0P0XQ41	glucan endo-1,3-beta-glucosidase, acidic isoform
Os09g0538400	LOC_Os09g36730	Oryza sativa	1.42025	0.114936	4347711|9271088|9269342	Q69JE8|C7J6Z7|C7J6X6	myb-related protein Hv1|Os09g0538450 protein [Source:UniProtKB/TrEMBL;Acc:C7J6Z7]|probable L-ascorbate peroxidase 4
Os09g0538450	LOC_Os09g36735	Oryza sativa	1.42025	0.114936	4347711|9271088|9269342	Q69JE8|C7J6Z7|C7J6X6	myb-related protein Hv1|Os09g0538450 protein [Source:UniProtKB/TrEMBL;Acc:C7J6Z7]|probable L-ascorbate peroxidase 4
Os09g0538600	LOC_Os09g36750	Oryza sativa	1.42025	0.114936	4347711|9271088|9269342	Q69JE8|C7J6Z7|C7J6X6	myb-related protein Hv1|Os09g0538450 protein [Source:UniProtKB/TrEMBL;Acc:C7J6Z7]|probable L-ascorbate peroxidase 4
Os09g0539800	LOC_Os09g36860	Oryza sativa	1.10066	0.169874	4347723	Q0IZZ4	acyl carrier protein 2, chloroplastic
Os09g0561600	LOC_Os09g38850	Oryza sativa	1.52469	0.206489	4347857	Q653C9	wall-associated receptor kinase 2
Os10g0153900	LOC_Os10g06510	Oryza sativa	1.20015	0.0903248	4348129	Q8S672	putative cyclin-dependent kinase F-2
Os10g0154401	None	Oryza sativa	1.26309	0.0689649	-|4348132	-|Q8S667	-|putative cyclin-dependent kinase F-2
Os10g0154500	LOC_Os10g06580	Oryza sativa	1.26309	0.0689649	-|4348132	-|Q8S667	-|putative cyclin-dependent kinase F-2
Os10g0155800	LOC_Os10g06760	Oryza sativa	1.46649	0.128063	4348139	Q0IYV8	leucine-rich repeat receptor-like protein kinase PEPR2
Os10g0160100	LOC_Os10g07290	Oryza sativa	1.04575	0.282571	4348154	Q33AW5	glucan endo-1,3-beta-glucosidase 10
Os10g0167200	LOC_Os10g08540	Oryza sativa	3.12177	0.0939174	4348175|4348175	B9G7N8|A0A0P0XT48	geraniol 8-hydroxylase|Os10g0167200 protein [Source:UniProtKB/TrEMBL;Acc:Q0IYS9]
Os10g0167250	LOC_Os10g08540	Oryza sativa	3.12177	0.0939174	4348175|4348175	B9G7N8|A0A0P0XT48	geraniol 8-hydroxylase|Os10g0167200 protein [Source:UniProtKB/TrEMBL;Acc:Q0IYS9]
Os10g0209433	None	Oryza sativa	1.46257	0.278681	-|-	A0A0P0XSJ1|A0A0P0XSP0	-|-
Os10g0209566	None	Oryza sativa	1.46257	0.278681	-|-	A0A0P0XSJ1|A0A0P0XSP0	-|-
Os10g0212100	LOC_Os10g15164	Oryza sativa	1.46342	0.00406187	4348285	Q109W4	Expressed protein; Os10g0212100 protein; cDNA clone:J013068G04, full insert sequence [Source:UniProtKB/TrEMBL;Acc:Q109W4]
Os10g0326400	LOC_Os10g17930	Oryza sativa	2.7992	0.301843	4348324	Q7XFS3	uncharacterized LOC4348324
Os10g0343000	LOC_Os10g20230	Oryza sativa	1.26941	0.338842	4348361	Q0IYB5	Os10g0343000 protein [Source:UniProtKB/TrEMBL;Acc:Q0IYB5]
Os10g0365050	None	Oryza sativa	1.66871	0.027151	-	A0A0P0XT97	-
Os10g0365200	LOC_Os10g22070	Oryza sativa	1.94534	0.109357	9268428	Q8W2T8	probable glutathione S-transferase GSTU6
Os10g0372700	LOC_Os10g22720	Oryza sativa	5.86606	0.122395	-	A0A0P0XTE5	Putative uncharacterized protein OJ1341F06.17; Putative uncharacterized protein OJA1208D02.13 [Source:UniProtKB/TrEMBL;Acc:Q8S5C6]
Os10g0419400	LOC_Os10g28350	Oryza sativa	1.407	0.0336875	4348646	B7ET09	1,2-dihydroxy-3-keto-5-methylthiopentene dioxygenase 1 [Source:UniProtKB/Swiss-Prot;Acc:A1L4T4]
Os10g0420400	LOC_Os10g28440	Oryza sativa	4.04372	0.281453	4348651	Q0IXM8	sulfate transporter 3.1
Os10g0423800	LOC_Os10g28810	Oryza sativa	2.08153	0.110725	4348665	Q7XEG1	BTB/POZ and MATH domain-containing protein 2
Os10g0432200	LOC_Os10g29650	Oryza sativa	7.65837	0.00152212	-	A0A0P0XUY7	Retrotransposon protein, putative, unclassified, expressed [Source:UniProtKB/TrEMBL;Acc:Q337X2]
Os10g0436900	LOC_Os10g30070	Oryza sativa	3.99894	0.00525477	4348706	Q337V5	cation/calcium exchanger 1
Os10g0436950	None	Oryza sativa	4.08531	0.228673	-	A0A0N7KRU5	-
Os10g0446200	LOC_Os10g30910	Oryza sativa	2.11623	0.00152212	4348750	Q337R9	uncharacterized LOC4348750
Os10g0446400	LOC_Os10g30944	Oryza sativa	1.4565	0.00152212	4348751	Q109M2	AT-rich interactive domain-containing protein 1
Os10g0482450	LOC_Os10g34130	Oryza sativa	3.75591	0.0854785	107275623|107275600	A0A0P0XVF1|A0A0P0XVU4	flotillin-like protein 3|flotillin-like protein 2
Os10g0482700	LOC_Os10g34150	Oryza sativa	3.75591	0.0854785	107275623|107275600	A0A0P0XVF1|A0A0P0XVU4	flotillin-like protein 3|flotillin-like protein 2
Os10g0484800	LOC_Os10g34360	Oryza sativa	4.69757	0.00152212	4348937	Q7X795	type III polyketide synthase A
Os10g0484900	LOC_Os10g34370	Oryza sativa	2.88828	0.00640891	4348938|4348939	Q8W361|Q337J6	pentatricopeptide repeat-containing protein At1g61870, mitochondrial|pre-mRNA-processing protein 40C
Os10g0485000	LOC_Os10g34380	Oryza sativa	2.88828	0.00640891	4348938|4348939	Q8W361|Q337J6	pentatricopeptide repeat-containing protein At1g61870, mitochondrial|pre-mRNA-processing protein 40C
Os10g0486100	LOC_Os10g34480	Oryza sativa	1.11808	0.00850205	4348947	Q8W372	cytochrome P450 86B1
Os10g0494300	LOC_Os10g35180	Oryza sativa	3.13358	0.00152212	4348993	Q8LNT5	ABC transporter G family member 11
Os10g0494400	None	Oryza sativa	2.95521	0.00152212	-	A0A0P0XWA3	-
Os10g0496900	LOC_Os10g35370	Oryza sativa	1.06154	0.3073	4349004	A0A0P0XW83	protochlorophyllide reductase B, chloroplastic
Os10g0498300	LOC_Os10g35530	Oryza sativa	2.6529	0.159625	4349017	Q0IWN4	Os10g0498300 protein [Source:UniProtKB/TrEMBL;Acc:Q0IWN4]
Os10g0503800	LOC_Os10g36000	Oryza sativa	1.61863	0.0264105	9268535	Q337E7	remorin
Os10g0510500	LOC_Os10g36703	Oryza sativa	1.61084	0.0437494	4349090	Q0IWG4	auxin-responsive protein SAUR32
Os10g0518000	LOC_Os10g37400	Oryza sativa	3.87272	0.00152212	-	-	-
Os10g0524400	LOC_Os10g38060	Oryza sativa	3.92342	0.00152212	4349161	Q8H093	phospholipase D gamma 1
Os10g0524500	LOC_Os10g38050	Oryza sativa	4.73783	0.00152212	4349162	Q8H094	protein HOTHEAD
Os10g0525000	LOC_Os10g38110	Oryza sativa	1.84961	0.0623985	4349165	Q8S7S6	cytochrome P450 704C1
Os10g0525101	None	Oryza sativa	2.2113	0.0778043	-	A0A0N7KS39	-
Os10g0532800	LOC_Os10g38890	Oryza sativa	4.07556	0.00640891	-	A0A0P0XWM3	-
Os10g0540200	None	Oryza sativa	3.75986	0.00152212	4349254|4349255	Q0IW17|Q7XCM6	Os10g0540200 protein [Source:UniProtKB/TrEMBL;Acc:Q0IW17]|uncharacterized LOC4349255
Os10g0540300	LOC_Os10g39470	Oryza sativa	3.75986	0.00152212	4349254|4349255	Q0IW17|Q7XCM6	Os10g0540200 protein [Source:UniProtKB/TrEMBL;Acc:Q0IW17]|uncharacterized LOC4349255
Os10g0547500	LOC_Os10g39980	Oryza sativa	2.28587	0.333561	4349293	Q9AV23	putative transporter arsB
Os10g0547650	None	Oryza sativa	3.45154	0.183351	-	A0A0P0XXC7	-
Os10g0549700	LOC_Os10g40230	Oryza sativa	2.09399	0.342916	-	A0A0P0XXH9	-
Os10g0564500	LOC_Os10g41490	Oryza sativa	1.6971	0.114936	4349411	A0A0P0XXL3	serine/threonine-protein kinase SAPK3
Os10g0575000	LOC_Os10g42430	Oryza sativa	1.06527	0.00152212	4349484	Q336P5	transcription factor MYC2
Os10g0575100	None	Oryza sativa	1.02222	0.00406187	-	A0A0P0XY63	-
Os10g0579200	LOC_Os10g42830	Oryza sativa	1.07617	0.0375162	4349512	Q7XBT2	D-xylose-proton symporter-like 2
Os10g0579250	None	Oryza sativa	1.15106	0.0187666	-	A0A0P0XY82	-
Os11g0102500	LOC_Os11g01154	Oryza sativa	1.37133	0.00152212	9272332	A0A0N7KSA5	probable trans-2-enoyl-CoA reductase, mitochondrial
Os11g0111800	LOC_Os11g02054	Oryza sativa	3.43059	0.0214126	4349582	A3C7W7	uncharacterized LOC4349582
Os11g0111900	LOC_Os11g02070	Oryza sativa	3.65	0.00152212	4349583	Q2RBG8	BTB/POZ domain-containing protein At3g56230
Os11g0120300	LOC_Os11g02750	Oryza sativa	2.69326	0.0287964	4349629	Q2RB95	protein LURP-one-related 8
Os11g0125900	LOC_Os11g03230	Oryza sativa	1.71315	0.322406	4349643	A0A0P0XYD2	probable apyrase 3
Os11g0138600	LOC_Os11g04320	Oryza sativa	2.63087	0.336567	4349723	A0A0P0XYX7	phosphoglycerate mutase-like protein 4
Os11g0151500	LOC_Os11g05390	Oryza sativa	1.05889	0.0247731	4349793|-	Q0IUK3|A0A0P0XZW1	tetracycline resistance protein, class A|-
Os11g0151600	LOC_Os11g05394	Oryza sativa	1.05889	0.0247731	4349793|-	Q0IUK3|A0A0P0XZW1	tetracycline resistance protein, class A|-
Os11g0162900	LOC_Os11g06370	Oryza sativa	1.3673	0.170534	4349862	Q53PN9	uncharacterized LOC4349862
Os11g0166800	LOC_Os11g06650	Oryza sativa	1.11862	0.142823	4349871	Q0IUD4	probable mediator of RNA polymerase II transcription subunit 26c
Os11g0166866	None	Oryza sativa	1.00961	0.20773	-	-	-
Os11g0169600	LOC_Os11g06860	Oryza sativa	2.30728	0.00152212	4349887|9266733	Q53JH1|Q53JH2	uncharacterized LOC4349887|WSC domain-containing protein ARB_07867
Os11g0169700	LOC_Os11g06870	Oryza sativa	2.21721	0.00152212	9266733	Q53JH2	WSC domain-containing protein ARB_07867
Os11g0180800	LOC_Os11g07880	Oryza sativa	1.21437	0.0645646	9266938|-	C7J9D4|A0A0P0XZW8	Os11g0180800 protein [Source:UniProtKB/TrEMBL;Acc:C7J9D4]|-
Os11g0180900	LOC_Os11g07890	Oryza sativa	1.25501	0.00406187	4349938	B9G9P9	myb-related protein 308
Os11g0181000	None	Oryza sativa	1.21437	0.0645646	9266938|-	C7J9D4|A0A0P0XZW8	Os11g0180800 protein [Source:UniProtKB/TrEMBL;Acc:C7J9D4]|-
Os11g0181700	LOC_Os11g07922	Oryza sativa	1.50151	0.0214126	4349944|4349945	B7EBJ5|Q53ML7	short-chain dehydrogenase TIC 32, chloroplastic|short-chain dehydrogenase TIC 32, chloroplastic
Os11g0181800	LOC_Os11g07930	Oryza sativa	1.41468	0.0187666	4349944|4349945	B7EBJ5|Q53ML7	short-chain dehydrogenase TIC 32, chloroplastic|short-chain dehydrogenase TIC 32, chloroplastic
Os11g0200000	LOC_Os11g09370	Oryza sativa	1.38165	0.2389	4350006	Q2R9B1	histone deacetylase 19
Os11g0207600	LOC_Os11g10130	Oryza sativa	inf	0.186958	4350036	Q2R933	transcription factor MYB44
Os11g0213600	LOC_Os11g10750	Oryza sativa	2.11391	0.00282889	4350066	Q2R8W8	serine carboxypeptidase-like 42
Os11g0261900	LOC_Os11g15570	Oryza sativa	1.31011	0.128063	4350234	Q53KP2	uncharacterized protein At1g18480
Os11g0270500	LOC_Os11g17014	Oryza sativa	1.00615	0.352965	4350261	Q0ITC8	putative disease resistance RPP13-like protein 2
Os11g0483000	LOC_Os11g29290	Oryza sativa	1.0193	0.339015	4350521	A0A0P0Y232	cytochrome P450 94B3
Os11g0507200	LOC_Os11g31090	Oryza sativa	2.70303	0.167169	4350569	A0A0P0Y2T0	omega-hydroxypalmitate O-feruloyl transferase
Os11g0532200	LOC_Os11g32780	Oryza sativa	1.86152	0.135473	-	A0A0P0Y2W9	-
Os11g0535600	LOC_Os11g33030	Oryza sativa	3.24166	0.110233	9270214	A0A0P0Y2Y7	leucine-rich repeat extensin-like protein 3
Os11g0547000	LOC_Os11g34460	Oryza sativa	1.40157	0.00152212	4350698	A0A0P0Y317	adagio-like protein 3
Os11g0554200	None	Oryza sativa	3.24042	0.307914	-	A0A0P0Y3A9	Putative uncharacterized protein [Source:UniProtKB/TrEMBL;Acc:B9GB67]
Os11g0584100	LOC_Os11g37390	Oryza sativa	1.01463	0.297445	4350794	A0A0P0Y3Z3	uncharacterized LOC4350794
Os11g0587000	None	Oryza sativa	1.37316	0.208292	107276001	A0A0P0Y407	beta-carotene isomerase D27, chloroplastic
Os11g0587100	LOC_Os11g37660	Oryza sativa	1.89328	0.0934342	4350803	Q2R1Y4	pentatricopeptide repeat-containing protein At3g53360, mitochondrial
Os11g0600900	LOC_Os11g38810	Oryza sativa	2.11966	0.00152212	4350861	A0A0P0Y4U5	mannose-6-phosphate isomerase 1
Os11g0632200	LOC_Os11g41410	Oryza sativa	2.22424	0.00152212	-|-	-|Q2R0U2	-|Expressed protein [Source:UniProtKB/TrEMBL;Acc:Q2R0U2]
Os11g0633800	LOC_Os11g41560	Oryza sativa	1.33042	0.264171	4350974	Q2R0S7	uncharacterized LOC4350974
Os11g0638700	None	Oryza sativa	3.50783	0.300679	9271272	A0A0P0Y4R2	uncharacterized LOC9271272
Os11g0638802	None	Oryza sativa	3.6411	0.00748365	-	-	-
Os11g0641200	LOC_Os11g42160	Oryza sativa	1.19875	0.00152212	4351003	A0A0P0Y4P9	F-box/LRR-repeat protein 4
Os11g0645600	None	Oryza sativa	2.66894	0.0395937	-	B9G8I2	Putative uncharacterized protein [Source:UniProtKB/TrEMBL;Acc:B9G8I2]
Os11g0661700	None	Oryza sativa	1.75883	0.296216	-	A0A0P0Y511	-
Os11g0664800	LOC_Os11g44340	Oryza sativa	2.65541	0.0881582	4351074	A0A0P0Y5T7	calmodulin-binding protein 60 B
Os11g0670700	LOC_Os11g44790	Oryza sativa	2.59449	0.265181	107276137	A0A0P0Y553	vacuolar protein sorting-associated protein 22 homolog 1-like
Os11g0670800	LOC_Os11g44790	Oryza sativa	1.4809	0.27766	107276137|-	A0A0P0Y553|A0A0P0Y538	vacuolar protein sorting-associated protein 22 homolog 1-like|-
Os11g0684100	LOC_Os11g45750	Oryza sativa	2.58748	0.00152212	4351132	Q2QZJ7	putative disease resistance RPP13-like protein 2
Os11g0689400	LOC_Os11g46240	Oryza sativa	1.07148	0.010495	4351155	A0A0P0Y5Y3	DEAD-box ATP-dependent RNA helicase 40
Os11g0689500	LOC_Os11g46250	Oryza sativa	1.08802	0.00282889	-|-|4351155|9270610	-|-|A0A0P0Y5Y3|A0A0P0Y5J3	-|-|DEAD-box ATP-dependent RNA helicase 40|uncharacterized LOC9270610
Os11g0693800	LOC_Os11g47120	Oryza sativa	2.61434	0.00152212	9272485	A0A0P0Y5P9	ATP-citrate synthase subunit alpha chain protein 1
Os11g0695900	LOC_Os11g47320	Oryza sativa	3.46625	0.00152212	4351174	Q2QZ88	uncharacterized LOC4351174
Os11g0696200	LOC_Os11g47330	Oryza sativa	3.08443	0.00152212	9272295	A0A0P0Y621	ATP-citrate synthase alpha chain protein 2
Os11g0696600	LOC_Os11g47370	Oryza sativa	inf	0.00152212	4351178	A0A0P0Y5J2	uncharacterized LOC4351178
Os12g0102100	LOC_Os12g01160	Oryza sativa	1.33314	0.00152212	4351241	A0A0N7KSA5	probable trans-2-enoyl-CoA reductase, mitochondrial
Os12g0103300	LOC_Os12g01260	Oryza sativa	1.33543	0.225279	9269540	C7JAB6	protein transport protein Sec61 subunit beta
Os12g0103500	LOC_Os12g01290	Oryza sativa	8.9708	0.00152212	-|9267630	A0A0P0Y5Z6|A0A0P0Y5X3	-|rRNA N-glycosidase [Source:UniProtKB/TrEMBL;Acc:A3CE39]
Os12g0103540	None	Oryza sativa	7.7813	0.00152212	-	-	-
Os12g0103580	LOC_Os12g01290	Oryza sativa	8.9708	0.00152212	-|9267630	A0A0P0Y5Z6|A0A0P0Y5X3	-|rRNA N-glycosidase [Source:UniProtKB/TrEMBL;Acc:A3CE39]
Os12g0109700	LOC_Os12g01900	Oryza sativa	1.25897	0.0214126	-	A0A0P0Y606	-
Os12g0112300	LOC_Os12g02100	Oryza sativa	5.18514	0.0196689	4351303|107276839	Q2QYN3|A0A0P0Y6F7	uncharacterized LOC4351303|homeobox protein Nkx-6.1-like
Os12g0112401	LOC_Os12g02105	Oryza sativa	5.18514	0.0196689	4351303|107276839	Q2QYN3|A0A0P0Y6F7	uncharacterized LOC4351303|homeobox protein Nkx-6.1-like
Os12g0112800	LOC_Os12g02150	Oryza sativa	1.34421	0.165838	4351306	A0A0P0Y695	uncharacterized LOC4351306
Os12g0114800	LOC_Os12g02300	Oryza sativa	1.28901	0.00152212	4351315	B7E4W9	non-specific lipid-transfer protein 3
Os12g0114900	None	Oryza sativa	inf	0.00152212	-	-	-
Os12g0115000	LOC_Os12g02310	Oryza sativa	inf	0.0561819	4351317	A0A0P0Y6A6	non-specific lipid-transfer protein 2B
Os12g0117350	None	Oryza sativa	1.67819	0.182139	-	A0A0N7KTH3	-
Os12g0117850	None	Oryza sativa	1.16323	0.21395	-	A0A0P0Y692	-
Os12g0118200	LOC_Os12g02570	Oryza sativa	1.44618	0.171339	4351339	Q2QYI4	Expressed protein; Os12g0118200 protein; cDNA clone:J013090M19, full insert sequence [Source:UniProtKB/TrEMBL;Acc:Q2QYI4]
Os12g0118400	LOC_Os12g02589	Oryza sativa	inf	0.293474	4351341	A0A0P0Y6C3	dihydrolipoyllysine-residue acetyltransferase component of acetoin cleaving system
Os12g0119175	None	Oryza sativa	3.58057	0.254232	-	A0A0P0Y6B6	-
Os12g0120100	LOC_Os12g02720	Oryza sativa	3.01314	0.290566	4351352	Q2QYG9	protein LURP-one-related 8
Os12g0120200	LOC_Os12g02730	Oryza sativa	1.42102	0.319002	4351353	A0A0P0Y6S0	bis(5'-adenosyl)-triphosphatase
Os12g0122400	LOC_Os12g02910	Oryza sativa	2.17283	0.174827	4351364	Q0IQG7	probable galacturonosyltransferase 7
Os12g0124000	LOC_Os12g03070	Oryza sativa	2.57198	0.00152212	4351372	A0A0P0Y6M1	nuclear envelope pore membrane protein POM 121
Os12g0124100	LOC_Os12g03080	Oryza sativa	3.46443	0.00152212	-	A0A0P0Y6H3	-
Os12g0138800	LOC_Os12g04424	Oryza sativa	3.9501	0.0223124	4351459	Q2QXZ1	protein STRICTOSIDINE SYNTHASE-LIKE 10
Os12g0139600	LOC_Os12g04520	Oryza sativa	1.46123	0.0417007	4351464	Q2QXY1	L-galactono-1,4-lactone dehydrogenase 2, mitochondrial
Os12g0139700	LOC_Os12g04530	Oryza sativa	1.26284	0.0491203	-	A0A0P0Y6Q9	-
Os12g0146275	None	Oryza sativa	5.21728	0.313844	-	-	-
Os12g0148500	None	Oryza sativa	1.03495	0.205062	-	-	-
Os12g0150200	LOC_Os12g05440	Oryza sativa	1.07051	0.324876	4351514	Q2QXN4	cytochrome P450 94C1
Os12g0163600	LOC_Os12g06650	Oryza sativa	1.05863	0.273866	4351584	Q2QXB0	pentatricopeptide repeat-containing protein At4g15720
Os12g0169000	LOC_Os12g07150	Oryza sativa	2.02988	0.333204	4351613	A0A0P0Y7J9	fatty acid amide hydrolase
Os12g0170300	LOC_Os12g07270	Oryza sativa	1.37457	0.337599	9271666	A0A0N7KTM9	sodium/pyruvate cotransporter BASS2, chloroplastic
Os12g0173366	LOC_Os12g07490	Oryza sativa	1.46242	0.192299	9266625	Q2QX17	protein transport protein Sec61 subunit beta
Os12g0178250	LOC_Os12g07840	Oryza sativa	1.66893	0.00152212	-|-	A0A0P0Y859|A0A0P0Y7X0	-|-
Os12g0178300	LOC_Os12g07840	Oryza sativa	1.66893	0.00152212	-|-	A0A0P0Y859|A0A0P0Y7X0	-|-
Os12g0194100	LOC_Os12g09220	Oryza sativa	1.32559	0.124877	4351712	A0A0P0Y7T5	Expressed protein; Os12g0194100 protein [Source:UniProtKB/TrEMBL;Acc:Q2QWI6]
Os12g0211000	LOC_Os12g10810	Oryza sativa	4.70034	0.00640891	4351780|4351782	Q0IPE4|Q0IPE2	uncharacterized LOC4351780|receptor-like protein 12
Os12g0211500	LOC_Os12g10870	Oryza sativa	4.70034	0.00640891	4351780|4351782	Q0IPE4|Q0IPE2	uncharacterized LOC4351780|receptor-like protein 12
Os12g0222650	LOC_Os12g12115	Oryza sativa	inf	0.00152212	-|4351804	A0A0P0Y864|Q0IPC6	-|Os12g0223000 protein [Source:UniProtKB/TrEMBL;Acc:Q0IPC6]
Os12g0222900	LOC_Os12g12130	Oryza sativa	inf	0.00152212	4351803	Q2QVP3	leucine-rich repeat receptor-like protein kinase TDR
Os12g0223000	None	Oryza sativa	inf	0.00152212	-|4351804	A0A0P0Y864|Q0IPC6	-|Os12g0223000 protein [Source:UniProtKB/TrEMBL;Acc:Q0IPC6]
Os12g0230133	LOC_Os12g12854	Oryza sativa	3.53428	0.0530893	9266778	C7J9N7	uncharacterized LOC9266778
Os12g0242800	LOC_Os12g13940	Oryza sativa	4.69056	0.00152212	4351870|4351871	Q2QV59|Q2QV58	3-oxoacyl-[acyl-carrier-protein] reductase 4|uncharacterized LOC4351871
Os12g0250900	LOC_Os12g14840	Oryza sativa	1.08614	0.121211	4351893	Q2QUW8	uncharacterized LOC4351893
Os12g0298600	LOC_Os12g20310	Oryza sativa	1.75356	0.00152212	4352029	Q5NAY1	chromatin modification-related protein MEAF6
Os12g0433700	LOC_Os12g24580	Oryza sativa	1.06209	0.306889	9272205	Q2QSC6	uncharacterized LOC9272205
Os12g0442900	LOC_Os12g25640	Oryza sativa	1.13744	0.274472	4352144	Q2QS19	uncharacterized LOC4352144
Os12g0481700	LOC_Os12g29710	Oryza sativa	inf	0.117275	9269674	Q2QQV7	NB-ARC domain containing protein; Os12g0481700 protein [Source:UniProtKB/TrEMBL;Acc:Q2QQV7]
Os12g0484700	LOC_Os12g29960	Oryza sativa	1.14348	0.0423703	4352226	Q0INB8	protein yippee-like At4g27745
Os12g0552800	LOC_Os12g36680	Oryza sativa	1.46536	0.00152212	4352474	Q2QNU8	uncharacterized LOC4352474
Os12g0576600	LOC_Os12g38750	Oryza sativa	1.21184	0.00282889	4352612	Q0IMD7	probable inactive purple acid phosphatase 1
Os12g0578300	LOC_Os12g38910	Oryza sativa	3.72131	0.00152212	9267431	Q2QN57	Expressed protein; Os12g0578300 protein [Source:UniProtKB/TrEMBL;Acc:Q2QN57]
Os12g0578400	LOC_Os12g38920	Oryza sativa	1.26541	0.0124083	4352626	Q2QN56	heparanase-like protein 1
Os12g0580700	LOC_Os12g39110	Oryza sativa	1.24516	0.023932	4352637	Q2QN37	probable E3 ubiquitin-protein ligase XERICO
Os12g0586300	LOC_Os12g39640	Oryza sativa	1.18123	0.145541	4352661	Q2QMY1	uncharacterized LOC4352661
Os12g0604200	LOC_Os12g41140	Oryza sativa	1.66857	0.00282889	4352732	A0A0N7KUB7	VAN3-binding protein
Os12g0604300	None	Oryza sativa	1.65153	0.00152212	-	A0A0P0YBU7	-
Os12g0609900	LOC_Os12g41630	Oryza sativa	2.04559	0.201858	9269187	A0A0N7KUC4	F-box/LRR-repeat protein At3g48880
Os12g0610100	LOC_Os12g41640	Oryza sativa	3.76996	0.00152212	9271612	Q2QMC0	uncharacterized LOC9271612
Os12g0628100	LOC_Os12g43340	Oryza sativa	2.1222	0.250398	4352848	A3CJN4	actin-depolymerizing factor 11
Os01g0114000	LOC_Os01g02380	Oryza sativa	-inf	0.00152212	-	A0A0P0UXH0	-
Os01g0129800	LOC_Os01g03900	Oryza sativa	-inf	0.080742	4325973	Q5ZEF3	uncharacterized LOC4325973
Os01g0135700	LOC_Os01g04330	Oryza sativa	-1.1131	0.00282889	4325693	Q5ZCK5	probable calcium-binding protein CML16
Os01g0136200	LOC_Os01g04380	Oryza sativa	-3.10021	0.162243	4325698	Q943E6	16.9 kDa class I heat shock protein 2
Os01g0171200	LOC_Os01g07660	Oryza sativa	-3.96478	0.199069	9269359	A0A0P0UYY7	uncharacterized LOC9269359
Os01g0175100	LOC_Os01g07970	Oryza sativa	-1.25168	0.0458673	4327132	Q5VQZ9	homeobox even-skipped homolog protein 2
Os01g0185100	LOC_Os01g08990	Oryza sativa	-1.62777	0.121555	107276490	A0A0P0UZG9	uncharacterized LOC107276490
Os01g0196300	LOC_Os01g09990	Oryza sativa	-2.5612	0.0700454	-|4327325	-|Q5SMX4	-|uncharacterized LOC4327325
Os01g0219100	LOC_Os01g11980	Oryza sativa	-1.37831	0.216429	4324638|4324638	B7F8P3|Q0JPJ6	vesicle transport protein SFT2B|Os01g0219200 protein; cDNA clone:002-145-H02, full insert sequence [Source:UniProtKB/TrEMBL;Acc:Q0JPJ6]
Os01g0219200	LOC_Os01g11990	Oryza sativa	-1.37831	0.216429	4324638|4324638	B7F8P3|Q0JPJ6	vesicle transport protein SFT2B|Os01g0219200 protein; cDNA clone:002-145-H02, full insert sequence [Source:UniProtKB/TrEMBL;Acc:Q0JPJ6]
Os01g0221900	LOC_Os01g12230	Oryza sativa	-1.65012	0.1326	4326697	A0A0P0UZY7	uncharacterized LOC4326697
Os01g0235900	LOC_Os01g13480	Oryza sativa	-3.22668	0.0670719	4327783	Q9LI27	uncharacterized LOC4327783
Os01g0240600	LOC_Os01g13860	Oryza sativa	-1.57179	0.0923943	107277056|4326371	A0A0P0V088|B9EUL8	uncharacterized LOC107277056|uncharacterized LOC4326371
Os01g0240700	LOC_Os01g13870	Oryza sativa	-1.57179	0.0923943	107277056|4326371	A0A0P0V088|B9EUL8	uncharacterized LOC107277056|uncharacterized LOC4326371
Os01g0240725	None	Oryza sativa	-1.17939	0.173489	-	A0A0P0V0C0	-
Os01g0244000	LOC_Os01g14180	Oryza sativa	-1.15599	0.333561	4326752	Q5NAA6	uncharacterized LOC4326752
Os01g0244150	None	Oryza sativa	-1.89549	0.201858	-	A0A0P0V0X5	-
Os01g0259933	None	Oryza sativa	-1.45492	0.300404	-|-	-|-	-|-
Os01g0264100	LOC_Os01g15910	Oryza sativa	-3.0365	0.0402268	4326201	A0A0P0V0U6	UTP--glucose-1-phosphate uridylyltransferase
Os01g0264125	None	Oryza sativa	-4.1792	0.277122	-|-	-|-	-|-
Os01g0278000	LOC_Os01g17050	Oryza sativa	-1.71112	0.108401	4324271	A0A0P0V125	Os01g0278000 protein; Putative uncharacterized protein P0025D05.7 [Source:UniProtKB/TrEMBL;Acc:Q5NBJ5]
Os01g0278900	LOC_Os01g17150	Oryza sativa	-1.09432	0.280876	4324275	Q5NBK8	50S ribosomal protein 5, chloroplastic
Os01g0320700	None	Oryza sativa	-inf	0.00152212	-	A0A0N7KCV1	-
Os01g0327250	None	Oryza sativa	-4.25118	0.275138	-	A0A0N7KCV6	-
Os01g0332500	LOC_Os01g22954	Oryza sativa	-1.36899	0.231198	4326839	Q5ZA26	serine carboxypeptidase-like 33
Os01g0332800	LOC_Os01g22980	Oryza sativa	-1.36883	0.107084	4326840	A0A0P0V1W8	serine carboxypeptidase-like 33
Os01g0343300	LOC_Os01g24070	Oryza sativa	-3.08659	0.124877	4326489	Q8LQW5	GATA transcription factor 23
Os01g0343350	None	Oryza sativa	-4.18673	0.253697	-	A0A0P0V233	-
Os01g0346400	None	Oryza sativa	-inf	0.00152212	-|9267304	-|B9EWB0	-|Os01g0346400 protein; Uncharacterized protein [Source:UniProtKB/TrEMBL;Acc:B9EWB0]
Os01g0348900	LOC_Os01g24710	Oryza sativa	-5.30281	0.313912	4326471	Q0JMY8	salt stress-induced protein
Os01g0349000	None	Oryza sativa	-inf	0.00152212	-	A0A0P0V2C8	-
Os01g0361500	LOC_Os01g25990	Oryza sativa	-3.12765	0.100887	4326030	Q5ZC24	acyltransferase-like protein At1g54570, chloroplastic
Os01g0519700	LOC_Os01g33540	Oryza sativa	-2.14733	0.00152212	9271442	A0A0P0V3P7	protein FAR1-RELATED SEQUENCE 12
Os01g0520600	LOC_Os01g33684	Oryza sativa	-2.91216	0.00152212	4323979	Q5QLX2	putative disease resistance RPP13-like protein 1
Os01g0520800	LOC_Os01g33710	Oryza sativa	-inf	0.00152212	4323980	Q5QLW9	Os01g0520800 protein; Putative uncharacterized protein B1168H06.45; Uncharacterized protein; cDNA clone:J033094A13, full insert sequence [Source:UniProtKB/TrEMBL;Acc:Q5QLW9]
Os01g0521200	LOC_Os01g33762	Oryza sativa	-inf	0.00152212	-	A0A0P0V3D2	-
Os01g0521250	LOC_Os01g33764	Oryza sativa	-inf	0.00152212	-	-	-
Os01g0532700	LOC_Os01g34860	Oryza sativa	-1.51263	0.258172	4327805	A0A0N7KD36	uncharacterized LOC4327805
Os01g0571500	LOC_Os01g39040	Oryza sativa	-1.82087	0.00282889	107278430	A0A0N7KD70	uncharacterized LOC107278430
Os01g0597400	LOC_Os01g41400	Oryza sativa	-2.17607	0.247991	4325958	Q8LQU5	vacuolar amino acid transporter 1
Os01g0601625	LOC_Os01g41750	Oryza sativa	-inf	0.00152212	9266262	Q5ZBC0	receptor-like protein 12
Os01g0601675	LOC_Os01g41770	Oryza sativa	-inf	0.00152212	9268844	Q8S1D2	probable leucine-rich repeat receptor-like protein kinase At1g35710
Os01g0602433	None	Oryza sativa	-2.04969	0.0959325	-	A0A0P0V4W9	-
Os01g0604100	LOC_Os01g41950	Oryza sativa	-1.16855	0.240801	-	A0A0P0V4X8	-
Os01g0606200	LOC_Os01g42150	Oryza sativa	-inf	0.00152212	4324216	Q8S2N1	Os01g0606200 protein; Putative uncharacterized protein OSJNBa0090K04.1; Putative uncharacterized protein P0704D04.9; Uncharacterized protein [Source:UniProtKB/TrEMBL;Acc:Q8S2N1]
Os01g0606900	LOC_Os01g42190	Oryza sativa	-2.87662	0.00748365	4324218	Q5ZBN6	dnaJ homolog subfamily B member 7
Os01g0610100	LOC_Os01g42430	Oryza sativa	-1.08179	0.00950989	4327731	Q9AX79	V-type proton ATPase subunit c''2
Os01g0611000	LOC_Os01g42520	Oryza sativa	-1.20041	0.00950989	4325311	Q9AX68	uncharacterized LOC4325311
Os01g0618200	LOC_Os01g43100	Oryza sativa	-1.856	0.112041	9269413	Q5ZBH7	probable protein phosphatase 2C 7
Os01g0620100	LOC_Os01g43250	Oryza sativa	-1.14836	0.00152212	4326622	Q5ZBF5	protein SEH1
Os01g0622500	None	Oryza sativa	-1.2153	0.0196689	-	A0A0P0V5E5	-
Os01g0626400	LOC_Os01g43650	Oryza sativa	-3.16328	0.291011	4326690	Q9FE35	probable WRKY transcription factor 71
Os01g0627900	LOC_Os01g43750	Oryza sativa	-3.15438	0.0496353	4326660|9272564	A0A0P0V5H7|A0A0P0V5J0	cytochrome P450 72A15|cytochrome P450 CYP72A219
Os01g0627933	LOC_Os01g43760	Oryza sativa	-3.15438	0.0496353	4326660|9272564	A0A0P0V5H7|A0A0P0V5J0	cytochrome P450 72A15|cytochrome P450 CYP72A219
Os01g0629750	LOC_Os01g43895	Oryza sativa	-1.90664	0.124877	-	A0A0P0V5J9	-
Os01g0637300	LOC_Os01g45040	Oryza sativa	-1.05772	0.0114503	-	A0A0P0V5P2	-
Os01g0647200	LOC_Os01g45914	Oryza sativa	-2.22108	0.00525477	-	A0A0P0V5W5	-
Os01g0651300	LOC_Os01g46260	Oryza sativa	-2.46155	0.243208	9272417|9272417	Q5VP26|C7IWA6	GDSL esterase/lipase At1g28600|Os01g0651400 protein [Source:UniProtKB/TrEMBL;Acc:C7IWA6]
Os01g0651400	None	Oryza sativa	-2.46155	0.243208	9272417|9272417	Q5VP26|C7IWA6	GDSL esterase/lipase At1g28600|Os01g0651400 protein [Source:UniProtKB/TrEMBL;Acc:C7IWA6]
Os01g0660200	LOC_Os01g47070	Oryza sativa	-2.15386	0.0231659	4327172	O22080	acidic endochitinase
Os01g0666000	LOC_Os01g47580	Oryza sativa	-3.37329	0.0963369	4326857	Q5SN48	lipid phosphate phosphatase 2
Os01g0679500	LOC_Os01g48740	Oryza sativa	-1.62203	0.0187666	4325280|-	Q5QM89|Q5QM88	protein ASPARTIC PROTEASE IN GUARD CELL 1|Chloroplast nucleoid DNA binding protein-like; Uncharacterized protein [Source:UniProtKB/TrEMBL;Acc:Q5QM88]
Os01g0679550	LOC_Os01g48750	Oryza sativa	-1.62203	0.0187666	4325280|-	Q5QM89|Q5QM88	protein ASPARTIC PROTEASE IN GUARD CELL 1|Chloroplast nucleoid DNA binding protein-like; Uncharacterized protein [Source:UniProtKB/TrEMBL;Acc:Q5QM88]
Os01g0687150	None	Oryza sativa	-inf	0.00152212	-	A0A0P0V6P4	-
Os01g0690800	LOC_Os01g49614	Oryza sativa	-4.29474	0.295502	4327951	Q5N7S4	acidic endochitinase SE2
Os01g0705000	None	Oryza sativa	-1.93937	0.286332	-	A0A0P0V769	Putative uncharacterized protein P0684B02.20; Putative uncharacterized protein P0692C11.1 [Source:UniProtKB/TrEMBL;Acc:Q5N8G0]
Os01g0705200	LOC_Os01g50910	Oryza sativa	-1.31569	0.0320528	4324254	Q94JF2	late embryogenesis abundant protein, group 3
Os01g0706500	LOC_Os01g51020	Oryza sativa	-1.84914	0.0722797	4327674	Q0JJZ7	60S ribosomal protein L28-1
Os01g0714600	LOC_Os01g51670	Oryza sativa	-inf	0.00152212	4325944	Q5JLT2	uncharacterized LOC4325944
Os01g0717700	LOC_Os01g52010	Oryza sativa	-1.85725	0.191315	4325589	Q942G1	tryptophan aminotransferase-related protein 3
Os01g0720400	LOC_Os01g52230	Oryza sativa	-2.24605	0.069451	4324704	Q8W0E7	inorganic pyrophosphatase 1
Os01g0750666	None	Oryza sativa	-1.17814	0.230298	-	A0A0N7KDR6	-
Os01g0760900	LOC_Os01g55560	Oryza sativa	-1.23492	0.0802648	4327017	Q5JMF2	probable protein ABIL5
Os01g0768600	LOC_Os01g56270	Oryza sativa	-1.52703	0.0133618	4325592	Q0JIZ7	uncharacterized LOC4325592
Os01g0822900	LOC_Os01g60740	Oryza sativa	-1.44178	0.00152212	4327617	Q5QM60	non-specific lipid-transfer protein 1
Os01g0848200	LOC_Os01g62900	Oryza sativa	-1.09302	0.263337	4324853	Q941T1	delta-1-pyrroline-5-carboxylate synthase-like
Os01g0866400	LOC_Os01g64660	Oryza sativa	-1.15091	0.23936	4325071	A0A0P0VAT7	fructose-1,6-bisphosphatase, cytosolic
Os01g0871400	None	Oryza sativa	-1.49495	0.00152212	4324942	Q5N748	Os01g0871400 protein; Putative uncharacterized protein P0039A07.27; Putative uncharacterized protein P0491F11.1 [Source:UniProtKB/TrEMBL;Acc:Q5N748]
Os01g0871500	LOC_Os01g65100	Oryza sativa	-1.53493	0.00152212	4324944	Q5N747	uncharacterized LOC4324944
Os01g0873100	LOC_Os01g65260	Oryza sativa	-1.46754	0.0652357	4324764	Q0JHB3	amidophosphoribosyltransferase, chloroplastic
Os01g0873200	None	Oryza sativa	-1.22287	0.0767813	4324765	Q0JHB2	Os01g0873200 protein [Source:UniProtKB/TrEMBL;Acc:Q0JHB2]
Os01g0881000	LOC_Os01g65850	Oryza sativa	-1.7066	0.0114503	-	A0A0P0VBB9	-
Os01g0881100	LOC_Os01g65860	Oryza sativa	-2.94431	0.0360333	4324847	Q8LJJ6	putative clathrin assembly protein At1g03050
Os01g0888300	LOC_Os01g66490	Oryza sativa	-2.02954	0.147998	4324898	Q0JH26	protein BEARSKIN1
Os01g0892500	LOC_Os01g66840	Oryza sativa	-1.49255	0.34706	4324923	A0A0N7KE80	pectin acetylesterase 5
Os01g0905200	LOC_Os01g67810	Oryza sativa	-1.23436	0.253489	4325023	Q5N6V3	uncharacterized LOC4325023
Os01g0923000	LOC_Os01g69870	Oryza sativa	-2.0729	0.00152212	4327248	Q8RYH1	uncharacterized LOC4327248
Os01g0930500	LOC_Os01g70500	Oryza sativa	-1.74972	0.330878	4326946	Q942W3	uncharacterized LOC4326946
Os01g0933400	LOC_Os01g70720	Oryza sativa	-1.38013	0.175222	-	A0A0P0Y8Z7	-
Os01g0968100	LOC_Os01g73700	Oryza sativa	-2.05773	0.212488	4324013	A0A0P0VDB3	uncharacterized LOC4324013
Os02g0105300	None	Oryza sativa	-1.00249	0.0287964	-	Q6YPG1	Putative uncharacterized protein OJ1212_C06.23; Putative uncharacterized protein OJ1359_D06.4; Putative uncharacterized protein OJA1212_C06.24 [Source:UniProtKB/TrEMBL;Acc:Q6YPG1]
Os02g0108800	LOC_Os02g01890	Oryza sativa	-1.63567	0.343189	4328033	Q6ETT1	cytochrome P450 89A2
Os02g0110900	LOC_Os02g02070	Oryza sativa	-inf	0.00152212	-	A0A0N7KEJ8	-
Os02g0120100	LOC_Os02g02780	Oryza sativa	-1.82746	0.27314	4328109	Q6YUS6	serine/threonine-protein kinase STY46
Os02g0142250	LOC_Os02g04945	Oryza sativa	-inf	0.263337	-	A0A0P0VEP8	-
Os02g0142300	LOC_Os02g04950	Oryza sativa	-6.37247	0.296063	-	A0A0P0VEK6	-
Os02g0149600	LOC_Os02g05610	Oryza sativa	-1.43728	0.268047	4328304	Q6Z422	serrate RNA effector molecule
Os02g0151400	LOC_Os02g05770	Oryza sativa	-1.07659	0.00748365	4328317|-	Q67UW3|A0A0P0VEU1	uncharacterized LOC4328317|Ketol-acid reductoisomerase-like protein [Source:UniProtKB/TrEMBL;Acc:Q67UW2]
Os02g0151600	LOC_Os02g05780	Oryza sativa	-1.07659	0.00748365	4328317|-	Q67UW3|A0A0P0VEU1	uncharacterized LOC4328317|Ketol-acid reductoisomerase-like protein [Source:UniProtKB/TrEMBL;Acc:Q67UW2]
Os02g0153600	None	Oryza sativa	-1.44031	0.289222	4328337	Q0E3U6	Os02g0153600 protein [Source:UniProtKB/TrEMBL;Acc:Q0E3U6]
Os02g0153700	LOC_Os02g05950	Oryza sativa	-1.61279	0.186742	4328338	Q67IT5	tyrosine-sulfated glycopeptide receptor 1
Os02g0153900	LOC_Os02g05960	Oryza sativa	-3.08417	0.265312	4328339	Q67IT2	tyrosine-sulfated glycopeptide receptor 1
Os02g0154100	None	Oryza sativa	-4.33068	0.0641017	-	A0A0P0VEV7	-
Os02g0154200	LOC_Os02g05980	Oryza sativa	-4.76991	0.0170463	4328342	Q67IS9	tyrosine-sulfated glycopeptide receptor 1
Os02g0154600	LOC_Os02g06010	Oryza sativa	-4.56418	0.00152212	4328344	A3A395	GDP-mannose transporter GONST3
Os02g0164000	LOC_Os02g06830	Oryza sativa	-1.99686	0.283035	9271951	A0A0P0VF79	uncharacterized LOC9271951
Os02g0166600	LOC_Os02g07010	Oryza sativa	-1.05066	0.338842	4328415	Q6H4W7	Os02g0166600 protein; Putative uncharacterized protein OSJNBa0023I17.38; Putative uncharacterized protein OSJNBa0085K21.22; cDNA clone:J023013P12, full insert sequence [Source:UniProtKB/TrEMBL;Acc:Q6H4W7]
Os02g0169700	LOC_Os02g07330	Oryza sativa	-1.85766	0.359238	9269154	C7IY93	uncharacterized LOC9269154
Os02g0212900	LOC_Os02g12130	Oryza sativa	-1.55047	0.00152212	-|4328709	-|A0A0P0VGB8	-|cysteine-rich receptor-like protein kinase 10
Os02g0212975	None	Oryza sativa	-1.35827	0.307095	4328709|9269139	A0A0P0VGB8|C7IYM7	cysteine-rich receptor-like protein kinase 10|Os02g0212975 protein [Source:UniProtKB/TrEMBL;Acc:C7IYM7]
Os02g0234500	LOC_Os02g13970	Oryza sativa	-1.20083	0.296216	4328820	A0A0P0VGU2	uncharacterized LOC4328820
Os02g0237100	LOC_Os02g14190	Oryza sativa	-1.77896	0.0124083	4328835	Q6EQJ6	thermospermine synthase ACAULIS5
Os02g0237801	None	Oryza sativa	-1.31112	0.0484679	-	A0A0P0VGY9	-
Os02g0254100	LOC_Os02g15500	Oryza sativa	-inf	0.00152212	9271004	Q6ET10	putative UPF0481 protein At3g02645
Os02g0254233	None	Oryza sativa	-inf	0.00152212	-	A0A0P0VH56	-
Os02g0254550	LOC_Os02g15520	Oryza sativa	-1.5894	0.230898	9272733	A3A558	zinc finger BED domain-containing protein RICESLEEPER 4-like
Os02g0256200	LOC_Os02g15700	Oryza sativa	-2.32567	0.237683	4328921	Q6EN34	histidine-rich glycoprotein
Os02g0284600	LOC_Os02g18380	Oryza sativa	-1.5907	0.00152212	4329034	Q6K4T1	60S ribosomal protein L27-3
Os02g0293300	LOC_Os02g19130	Oryza sativa	-1.04678	0.259597	4329065	A0A0P0VHT9	factor of DNA methylation 1
Os02g0299300	LOC_Os02g19650	Oryza sativa	-1.23245	0.177426	4329088	A0A0P0VHW7	putative aminoacrylate hydrolase RutD
Os02g0445700	LOC_Os02g24750	Oryza sativa	-1.09884	0.00282889	-	A0A0P0VIJ4	Putative uncharacterized protein [Source:UniProtKB/TrEMBL;Acc:B9F5H1]
Os02g0460200	LOC_Os02g26210	Oryza sativa	-1.0212	0.306889	4329294	Q0E1D7	flowering-promoting factor 1-like protein 3
Os02g0469300	LOC_Os02g27000	Oryza sativa	-1.80476	0.00152212	4329338	Q6K8H1	protein MICRORCHIDIA 7
Os02g0478700	LOC_Os02g27769	Oryza sativa	-1.13624	0.00406187	4329362	Q6K5R5	40S ribosomal protein S27
Os02g0480200	LOC_Os02g27870	Oryza sativa	-1.18056	0.186958	4329364	A0A0N7KFA6	eisosome protein SEG2
Os02g0482200	None	Oryza sativa	-inf	0.192713	-	A0A0P0VJ44	-
Os02g0484200	LOC_Os02g28220	Oryza sativa	-2.39846	0.195175	4329372	Q6K6U4	Os02g0484200 protein; Putative quercetin 3-O-glucoside-6''-O-malonyltransferase; cDNA clone:J033148A21, full insert sequence [Source:UniProtKB/TrEMBL;Acc:Q6K6U4]
Os02g0503400	LOC_Os02g30050	Oryza sativa	-1.0412	0.00152212	4329423	Q6K667	60S ribosomal protein L35
Os02g0505700	None	Oryza sativa	-inf	0.00152212	4329436	Q6K6L4	Os02g0505700 protein; Putative uncharacterized protein P0047E05.3 [Source:UniProtKB/TrEMBL;Acc:Q6K6L4]
Os02g0507600	LOC_Os02g30420	Oryza sativa	-1.30069	0.133589	9267555	Q6K2H1	proline-rich protein 12
Os02g0508000	LOC_Os02g30460	Oryza sativa	-1.02841	0.113456	4329443	Q6K2G7	gamma carbonic anhydrase-like 1, mitochondrial
Os02g0508100	LOC_Os02g30470	Oryza sativa	-inf	0.00152212	4329444	Q6K2G6	uncharacterized LOC4329444
Os02g0509500	LOC_Os02g30600	Oryza sativa	-4.14874	0.00525477	4329446	Q0E0Z7	uncharacterized LOC4329446
Os02g0510000	LOC_Os02g30620	Oryza sativa	-1.23521	0.027151	4329448	Q6K2F0	uncharacterized LOC4329448
Os02g0510100	LOC_Os02g30624	Oryza sativa	-2.32636	0.00525477	4329449	Q6K2E9	U6 snRNA-associated Sm-like protein LSm6
Os02g0510200	LOC_Os02g30630	Oryza sativa	-2.21921	0.00152212	4329450	A0A0P0VJL5	acetolactate synthase 1, chloroplastic
Os02g0510300	LOC_Os02g30640	Oryza sativa	-1.07678	0.0550014	4329451	Q6K2E7	basic salivary proline-rich protein 2
Os02g0510600	LOC_Os02g30650	Oryza sativa	-1.92351	0.00152212	4329453	Q6K793	neurofilament heavy polypeptide
Os02g0511400	LOC_Os02g30714	Oryza sativa	-3.71711	0.00152212	-|4329454	-|Q6K785	-|11-beta-hydroxysteroid dehydrogenase 1B
Os02g0511600	LOC_Os02g30780	Oryza sativa	-1.93279	0.342952	4329456	Q6K781	protein TAPETUM DETERMINANT 1
Os02g0515100	LOC_Os02g31074	Oryza sativa	-1.52269	0.259337	4329473	Q0E0X1	Os02g0515100 protein; cDNA clone:002-113-E03, full insert sequence [Source:UniProtKB/TrEMBL;Acc:Q0E0X1]
Os02g0515125	None	Oryza sativa	-1.74546	0.0477672	-	A0A0P0VJH3	Putative leucine-rich receptor-like protein kinase [Source:UniProtKB/TrEMBL;Acc:Q6K9D3]
Os02g0530600	LOC_Os02g32860	Oryza sativa	-1.15515	0.0443588	4329546	B7ETH1	poly [ADP-ribose] polymerase 3
Os02g0540700	LOC_Os02g33680	Oryza sativa	-2.61369	0.234101	4329591	Q6ETF7	U-box domain-containing protein 27
Os02g0576400	LOC_Os02g36680	Oryza sativa	-1.92838	0.282401	4329755	Q69JW4	uncharacterized LOC4329755
Os02g0576600	LOC_Os02g36700	Oryza sativa	-1.0288	0.225141	4329756	Q69JW3	sucrose transport protein SUT5
Os02g0577900	LOC_Os02g36820	Oryza sativa	-2.04489	0.215353	9270746	C7IYR6	Os02g0577900 protein [Source:UniProtKB/TrEMBL;Acc:C7IYR6]
Os02g0586900	LOC_Os02g37480	Oryza sativa	-2.50588	0.0161622	4329812	Q6YY10	glycine-rich cell wall structural protein
Os02g0590000	LOC_Os02g37760	Oryza sativa	-inf	0.00525477	-	A0A0P0VL05	-
Os02g0594800	LOC_Os02g38130	Oryza sativa	-1.18965	0.21395	4329852	Q6ZI65	NAC domain-containing protein 73
Os02g0603600	LOC_Os02g39140	Oryza sativa	-3.67601	0.0717258	4329910	A0A0P0VLP4	transcription factor bHLH128
Os02g0637000	LOC_Os02g42450	Oryza sativa	-2.49674	0.00950989	4330088	A0A0P0VMC4	putative ripening-related protein 2
Os02g0655200	LOC_Os02g43820	Oryza sativa	-1.10202	0.331489	4330191	A0A0N7KFT2	ethylene-responsive transcription factor 5
Os02g0657600	LOC_Os02g44000	Oryza sativa	-1.25489	0.153555	4330205	Q5KSL5	acetylglutamate kinase
Os02g0658000	LOC_Os02g44040	Oryza sativa	-inf	0.236924	9269025	A0A0P0VMR7	VAN3-binding protein
Os02g0668500	LOC_Os02g44820	Oryza sativa	-1.00189	0.0187666	4330263	Q6ESR9	ganglioside-induced differentiation-associated protein 2
Os02g0671100	LOC_Os02g44990	Oryza sativa	-2.24681	0.00152212	4330275	Q6ESP4	uncharacterized LOC4330275
Os02g0699300	LOC_Os02g47110	Oryza sativa	-1.09522	0.165838	4330422	Q0DYE5	ADP-ribosylation factor
Os02g0734300	LOC_Os02g50130	Oryza sativa	-1.41608	0.184448	4330642	Q6Z2I1	nudix hydrolase 21, chloroplastic
Os02g0734800	LOC_Os02g50200	Oryza sativa	-1.38876	0.142411	4330646	Q6Z2H6	cysteine-rich repeat secretory protein 12
Os02g0755900	LOC_Os02g51930	Oryza sativa	-1.41966	0.0813086	4330775	A0A0P0VPM6	7-deoxyloganetin glucosyltransferase
Os02g0767800	None	Oryza sativa	-2.28512	0.164232	107278246	A0A0P0VPW0	ethylene-responsive transcription factor ERF014-like
Os02g0773732	LOC_Os02g53380	Oryza sativa	-1.92655	0.00152212	9269298	Q6Z7L5	protein trichome birefringence-like 1
Os02g0778800	None	Oryza sativa	-inf	0.00152212	9268414	A0A0P0VQH6	nascent polypeptide-associated complex subunit alpha, muscle-specific form
Os02g0779650	None	Oryza sativa	-inf	0.00152212	-	A0A0P0VQ73	-
Os02g0782500	LOC_Os02g54140	Oryza sativa	-3.17581	0.0336875	4330933	A0A0P0VQK7	18.6 kDa class III heat shock protein
Os02g0796900	LOC_Os02g55370	Oryza sativa	-1.98655	0.00152212	4331011	A0A0P0VQP9	60S ribosomal protein L39
Os02g0799600	LOC_Os02g55600	Oryza sativa	-1.11378	0.334405	4331032	Q69QY6	artemin
Os02g0809500	LOC_Os02g56500	Oryza sativa	-1.14868	0.293444	4331088	Q6K992	uncharacterized LOC4331088
Os02g0824800	None	Oryza sativa	-inf	0.00152212	-	A0A0P0VRL5	-
Os03g0103800	LOC_Os03g01360	Oryza sativa	-4.06815	0.00152212	4331306|4331308	Q10T20|A0A0P0VRX4	uncharacterized LOC4331306|Os03g0104000 protein [Source:UniProtKB/TrEMBL;Acc:Q0DW02]
Os03g0103950	None	Oryza sativa	-3.90681	0.00152212	107275429|4331309	B9FAA7|Q0DW01	protein NETWORKED 1D-like|Os03g0104100 protein [Source:UniProtKB/TrEMBL;Acc:Q0DW01]
Os03g0104000	LOC_Os03g01360	Oryza sativa	-4.06815	0.00152212	4331306|4331308	Q10T20|A0A0P0VRX4	uncharacterized LOC4331306|Os03g0104000 protein [Source:UniProtKB/TrEMBL;Acc:Q0DW02]
Os03g0104100	LOC_Os03g01365	Oryza sativa	-3.90681	0.00152212	107275429|4331309	B9FAA7|Q0DW01	protein NETWORKED 1D-like|Os03g0104100 protein [Source:UniProtKB/TrEMBL;Acc:Q0DW01]
Os03g0133000	LOC_Os03g04070	Oryza sativa	-1.95688	0.258635	4331520	Q10S65	NAC domain-containing protein 67-like
Os03g0133050	None	Oryza sativa	-1.69255	0.247121	-	-	-
Os03g0133300	LOC_Os03g04100	Oryza sativa	-1.03829	0.023932	4331522|4331523	A0A0P0VSN7|Q8H8C7	uncharacterized LOC4331522|chitin elicitor-binding protein
Os03g0133400	LOC_Os03g04110	Oryza sativa	-1.03829	0.023932	4331522|4331523	A0A0P0VSN7|Q8H8C7	uncharacterized LOC4331522|chitin elicitor-binding protein
Os03g0136400	LOC_Os03g04360	Oryza sativa	-2.2588	0.160002	4331542	A0A0P0VSQ9	probable inorganic phosphate transporter 1-7
Os03g0164200	LOC_Os03g06840	Oryza sativa	-2.63937	0.305121	4331723	Q10RC4	uncharacterized LOC4331723
Os03g0169500	LOC_Os03g07350	Oryza sativa	-3.88904	0.255442	4331764	Q8S7W0	probable mannan synthase 4
Os03g0169550	None	Oryza sativa	-2.83569	0.20773	-	A0A0N7KGN5	-
Os03g0184300	LOC_Os03g08600	Oryza sativa	-3.07323	0.0762802	4331856	Q94HG3	UDP-glucuronate:xylan alpha-glucuronosyltransferase 2
Os03g0186600	LOC_Os03g08754	Oryza sativa	-2.36961	0.0868869	4331872	Q10QR7	MADS-box transcription factor 47
Os03g0191200	LOC_Os03g09120	Oryza sativa	-1.03588	0.261787	4331905	Q10QM7	uncharacterized LOC4331905
Os03g0193075	LOC_Os03g09290	Oryza sativa	-1.04756	0.0530893	9270536	Q10QK2	putative yippee-like protein Os10g0369500
Os03g0217000	LOC_Os03g11780	Oryza sativa	-2.44025	0.0496353	9266402	Q10PY2	1,3-beta-glucanosyltransferase gel3
Os03g0218500	LOC_Os03g11910	Oryza sativa	-1.06857	0.0618143	4332080	Q10PW8	heat shock 70 kDa protein 8
Os03g0222100	LOC_Os03g12180	Oryza sativa	-1.96712	0.27002	4332101	Q10PT6	uncharacterized LOC4332101
Os03g0222401	None	Oryza sativa	-7.66614	0.164232	-|-	-|-	-|-
Os03g0222500	LOC_Os03g12210	Oryza sativa	-5.4341	0.00152212	4332102	Q0DTV6	Os03g0222500 protein [Source:UniProtKB/TrEMBL;Acc:Q0DTV6]
Os03g0222600	LOC_Os03g12230	Oryza sativa	-1.01164	0.285836	4332103	B7FAF1	peroxygenase-like
Os03g0225200	LOC_Os03g12414	Oryza sativa	-1.61964	0.0367783	4332116	Q10PQ9	cyclin-SDS-like
Os03g0226800	LOC_Os03g12570	Oryza sativa	-2.29007	0.00152212	4332128	A0A0P0VUY4	DNA (cytosine-5)-methyltransferase 1
Os03g0230000	None	Oryza sativa	-1.3285	0.0974154	-	-	-
Os03g0236800	LOC_Os03g13360	Oryza sativa	-1.22747	0.0641017	-	Q8H014	Putative uncharacterized protein OJ1081D05.2 [Source:UniProtKB/TrEMBL;Acc:Q8H014]
Os03g0238300	LOC_Os03g13520	Oryza sativa	-2.91171	0.175222	4332194	Q10PD3	type IV inositol polyphosphate 5-phosphatase 9
Os03g0240900	LOC_Os03g13770	Oryza sativa	-1.14084	0.0561819	4332207	Q10PA8	protein misato homolog 1
Os03g0244333	None	Oryza sativa	-1.12364	0.00850205	-|-	A0A0P0VVF4|A0A0P0VVI6	-|-
Os03g0244466	None	Oryza sativa	-1.12364	0.00850205	-|-	A0A0P0VVF4|A0A0P0VVI6	-|-
Os03g0251600	LOC_Os03g14700	Oryza sativa	-6.56383	0.00152212	107275939	A0A0P0VVI8	synaptotagmin-5-like
Os03g0253200	LOC_Os03g14840	Oryza sativa	-1.07694	0.189803	4332276	A0A0P0VVI3	serine/threonine-protein kinase WAG1
Os03g0255400	LOC_Os03g15040	Oryza sativa	-2.21825	0.00152212	4332292	Q10NX4	uncharacterized LOC4332292
Os03g0255500	LOC_Os03g15050	Oryza sativa	-1.31399	0.00152212	4332293	Q10NX2	phosphoenolpyruvate carboxykinase [ATP]
Os03g0267550	None	Oryza sativa	-1.03612	0.0544156	-	A0A0P0VVW9	-
Os03g0288000	LOC_Os03g17870	Oryza sativa	-6.41028	0.176212	4332487	Q10N03	metallothionein-like protein 1B
Os03g0288051	None	Oryza sativa	-4.7614	0.0124083	-	A0A0P0VWA5	-
Os03g0289100	LOC_Os03g17980	Oryza sativa	-1.03216	0.193487	4332495	Q10MY9	carbon catabolite-derepressing protein kinase
Os03g0292900	LOC_Os03g18190	Oryza sativa	-1.10298	0.317642	-|9271256	-|A0A0P0VWC2	-|importin-11
Os03g0296300	LOC_Os03g18500	Oryza sativa	-1.08051	0.0999439	4332537	Q10MT3	mitochondrial import inner membrane translocase subunit TIM22-4
Os03g0296700	LOC_Os03g18540	Oryza sativa	-1.00817	0.0629267	-|4332541	-|Q10MS9	-|uncharacterized LOC4332541
Os03g0297600	LOC_Os03g18600	Oryza sativa	-1.90551	0.304096	4332548	Q10MS2	abscisic acid receptor PYL4
Os03g0299700	LOC_Os03g18779	Oryza sativa	-inf	0.00152212	-	B9F7V7	Putative uncharacterized protein [Source:UniProtKB/TrEMBL;Acc:B9F7V7]
Os03g0299800	LOC_Os03g18790	Oryza sativa	-1.09147	0.239188	4332562	Q10MQ4	uncharacterized LOC4332562
Os03g0300300	LOC_Os03g18840	Oryza sativa	-2.67692	0.00152212	4332567|4332568	Q10MP8|Q10MP7	WD repeat-containing protein 43|pathogenesis-related protein 1
Os03g0300400	LOC_Os03g18850	Oryza sativa	-2.67692	0.00152212	4332567|4332568	Q10MP8|Q10MP7	WD repeat-containing protein 43|pathogenesis-related protein 1
Os03g0300700	LOC_Os03g18880	Oryza sativa	-1.73106	0.0256436	4332571	Q10MP4	uncharacterized LOC4332571
Os03g0301500	LOC_Os03g18950	Oryza sativa	-2.44882	0.0606595	-	A0A0P0VWG7	Putative uncharacterized protein [Source:UniProtKB/TrEMBL;Acc:B9F7W1]
Os03g0301550	None	Oryza sativa	-2.5957	0.0963369	-	A0A0P0VX93	-
Os03g0301900	LOC_Os03g18990	Oryza sativa	-3.16363	0.107586	-	A0A0N7KH43	-
Os03g0302800	LOC_Os03g19070	Oryza sativa	-1.04319	0.261195	4332584	Q10MM6	uncharacterized LOC4332584
Os03g0308700	LOC_Os03g19550	Oryza sativa	-1.1785	0.027151	9270210	A0A0P0VWK3	formin-like protein 5
Os03g0310666	None	Oryza sativa	-1.08454	0.214763	-	A0A0N7KH53	-
Os03g0310701	LOC_Os03g19709	Oryza sativa	-inf	0.0437494	9271682	A0A0P0VXG6	Os03g0310701 protein [Source:UniProtKB/TrEMBL;Acc:C7J0P9]
Os03g0310900	None	Oryza sativa	-1.26812	0.0471684	4332632	Q0DSF4	uncharacterized LOC4332632
Os03g0313300	LOC_Os03g19920	Oryza sativa	-1.98652	0.00152212	9272301	B7F8L5	nuclear poly(A) polymerase 3
Os03g0322900	LOC_Os03g20680	Oryza sativa	-3.05761	0.0170463	4332688	K4F957	late embryogenesis abundant protein 1
Os03g0328501	LOC_Os03g21130	Oryza sativa	-1.5161	0.331374	-	A0A0P0VWX1	-
Os03g0333800	LOC_Os03g21600	Oryza sativa	-1.51706	0.00950989	4332748	Q10LV3	uncharacterized LOC4332748
Os03g0338700	None	Oryza sativa	-1.54944	0.143465	-	A0A0N7KH84	-
Os03g0338800	None	Oryza sativa	-inf	0.00152212	-	A0A0P0VXB9	-
Os03g0339150	None	Oryza sativa	-3.73231	0.00152212	-	A0A0P0VY34	-
Os03g0346200	LOC_Os03g22510	Oryza sativa	-2.69085	0.0204809	4332816	A0A0P0VXC9	Flowering promoting factor-like 1, putative, expressed; Os03g0346200 protein [Source:UniProtKB/TrEMBL;Acc:Q10LJ6]
Os03g0367800	LOC_Os03g25260	Oryza sativa	-1.18217	0.122395	4332920	Q10KW5	SWR1 complex subunit 6
Os03g0367900	LOC_Os03g25270	Oryza sativa	-1.47807	0.010495	4332921	Q10KW4	pyrrolidone-carboxylate peptidase
Os03g0381500	LOC_Os03g26490	Oryza sativa	-2.43199	0.00406187	4332980	Q75M70	uncharacterized LOC4332980
Os03g0390666	None	Oryza sativa	-1.76338	0.00152212	-	-	-
Os03g0390700	LOC_Os03g27320	Oryza sativa	-1.62286	0.00152212	4333020	Q7XXQ9	uric acid degradation bifunctional protein TTL
Os03g0390900	LOC_Os03g27340	Oryza sativa	-inf	0.166808	4333021	A0A0P0VZ23	Expressed protein; Os03g0390900 protein; cDNA clone:J013146H03, full insert sequence [Source:UniProtKB/TrEMBL;Acc:Q75LS4]
Os03g0391000	LOC_Os03g27350	Oryza sativa	-3.56456	0.00152212	4333022	Q75KP8	cysteine protease ATG4A
Os03g0426350	None	Oryza sativa	-inf	0.00152212	-	A0A0N7KHG9	-
Os03g0582200	LOC_Os03g38590	Oryza sativa	-1.12503	0.282741	4333331	Q75IC7	secretory carrier-associated membrane protein 4
Os03g0603600	LOC_Os03g40670	Oryza sativa	-1.53862	0.203926	4333407	Q6AUZ6	glycerophosphodiester phosphodiesterase GDPD6
Os03g0617500	LOC_Os03g42070	Oryza sativa	-1.21438	0.15259	4333455	A0A0P0W140	cyclin-D5-1
Os03g0648250	LOC_Os03g44600	Oryza sativa	-1.05916	0.00640891	9269950|4333579	C7IZC0|Q10G08	Os03g0648250 protein [Source:UniProtKB/TrEMBL;Acc:C7IZC0]|protein IQ-DOMAIN 1
Os03g0648300	LOC_Os03g44610	Oryza sativa	-1.00937	0.010495	4333579	Q10G08	protein IQ-DOMAIN 1
Os03g0650900	LOC_Os03g44810	Oryza sativa	-1.23136	0.232806	4333590	Q7XZZ3	probable E3 ubiquitin-protein ligase BAH1-like 1
Os03g0661600	LOC_Os03g45960	Oryza sativa	-3.37974	0.291011	4333634	A0A0P0W1B6	alpha-amylase/trypsin inhibitor
Os03g0676300	LOC_Os03g47270	Oryza sativa	-1.79319	0.101576	4333711	Q9FRF5	ATP-dependent RNA helicase A
Os03g0682200	LOC_Os03g47820	Oryza sativa	-3.95621	0.0304393	107275269	A0A0P0W265	protein argonaute 12
Os03g0684400	LOC_Os03g48000	Oryza sativa	-1.016	0.185572	4333741	Q9AUK4	magnesium transporter MRS2-A, chloroplastic
Os03g0685000	LOC_Os03g48040	Oryza sativa	-1.40918	0.199823	4333746	Q10F16	ferredoxin-2
Os03g0689900	LOC_Os03g48380	Oryza sativa	-1.19938	0.00406187	4333772	A0A0P0W2C1	tetratricopeptide repeat protein 38
Os03g0699100	LOC_Os03g49200	Oryza sativa	-2.98746	0.10261	4333813	Q0DPD9	denticleless protein homolog
Os03g0745600	LOC_Os03g53400	Oryza sativa	-1.32881	0.10517	4334085	B7F9F6	BI1-like protein
Os03g0787500	None	Oryza sativa	-1.14092	0.0153282	9272418	C7IZI4	Os03g0787500 protein [Source:UniProtKB/TrEMBL;Acc:C7IZI4]
Os03g0789000	LOC_Os03g57510	Oryza sativa	-1.69519	0.0923943	4334371	A0A0P0W4I6	calcium-dependent protein kinase 26
Os03g0798300	LOC_Os03g58400	Oryza sativa	-1.16211	0.182417	4334435	Q0DMQ5	DNA (cytosine-5)-methyltransferase 1A
Os03g0800200	LOC_Os03g58600	Oryza sativa	-2.14614	0.00152212	4334449	Q851R2	protein argonaute MEL1
Os03g0800300	None	Oryza sativa	-2.07854	0.00152212	-	-	-
Os03g0803100	LOC_Os03g58850	Oryza sativa	-1.61485	0.0959325	4334473	Q84SZ3	glycine-rich protein DOT1
Os03g0819700	LOC_Os03g60520	Oryza sativa	-1.20592	0.190849	4334589	Q0DMA9	uncharacterized LOC4334589
Os03g0820300	LOC_Os03g60560	Oryza sativa	-2.01954	0.0849933	4334592	Q84T96	zinc finger protein ZAT12
Os03g0836900	LOC_Os03g62070	Oryza sativa	-1.21104	0.135984	-	-	-
Os03g0844900	LOC_Os03g62780	Oryza sativa	-1.50305	0.213245	4334761	Q75LC0	Os03g0844900 protein; Putative ribosomal S1 protein (With alternative splicing); S1 RNA binding domain containing protein, expressed; cDNA clone:J023075D13, full insert sequence [Source:UniProtKB/TrEMBL;Acc:Q75LC0]
Os03g0848200	LOC_Os03g63074	Oryza sativa	-1.49222	0.0133618	4334779	A0A0P0W5I6	purple acid phosphatase 15
Os03g0848250	None	Oryza sativa	-1.26642	0.023932	-	A0A0P0W5X4	-
Os04g0107900	LOC_Os04g01740	Oryza sativa	-1.83907	0.0458673	9267997	A0A0P0W643	heat shock protein 82
Os04g0108101	None	Oryza sativa	-2.08137	0.0161622	-	A0A0N7KIG5	-
Os04g0151700	LOC_Os04g06734	Oryza sativa	-6.02097	0.00152212	9268817	B9FDI6	protein PXR1
Os04g0152500	LOC_Os04g06850	Oryza sativa	-inf	0.00152212	9267234	A0A0P0W6R4	uncharacterized LOC9267234
Os04g0162701	None	Oryza sativa	-inf	0.127658	-	A0A0P0W769	-
Os04g0164300	None	Oryza sativa	-inf	0.00152212	-	A0A0P0W6Q4	-
Os04g0165300	LOC_Os04g08310	Oryza sativa	-1.25411	0.00640891	4335044	Q7XS62	ATG8-interacting protein 1
Os04g0165400	LOC_Os04g08320	Oryza sativa	-1.08929	0.027151	4335045	Q7XS61	protein YIF1B
Os04g0166300	None	Oryza sativa	-inf	0.00152212	-	A0A0P0W7F4	-
Os04g0170166	None	Oryza sativa	-inf	0.00152212	-	A0A0P0W7H8	-
Os04g0170500	LOC_Os04g08800	Oryza sativa	-inf	0.00152212	4335061	Q0JF27	uncharacterized LOC4335061
Os04g0172560	None	Oryza sativa	-inf	0.00152212	-	A0A0P0W6X6	-
Os04g0175900	LOC_Os04g09654	Oryza sativa	-inf	0.00152212	4335079	Q7XXD4	probable inactive methyltransferase Os04g0175900
Os04g0176200	LOC_Os04g09670	Oryza sativa	-inf	0.115814	-	A0A0P0W7B2	Putative uncharacterized protein [Source:UniProtKB/TrEMBL;Acc:A3ARK4]
Os04g0176300	None	Oryza sativa	-3.30371	0.220873	-	A0A0P0W6U2	-
Os04g0176400	LOC_Os04g09720	Oryza sativa	-2.99023	0.0903248	4335083	Q7XSG1	serine carboxypeptidase-like 10
Os04g0177400	LOC_Os04g09810	Oryza sativa	-inf	0.00152212	9272088	B7E8M5	riboflavin biosynthesis protein PYRD, chloroplastic
Os04g0178300	LOC_Os04g09900	Oryza sativa	-3.1117	0.010495	4335090	A0A0P0W7F0	syn-copalyl diphosphate synthase
Os04g0180400	LOC_Os04g10160	Oryza sativa	-3.65896	0.0328976	4335096	A0A0P0W708	cytochrome P450 99A2
Os04g0180500	None	Oryza sativa	-3.57547	0.0629267	-	A0A0P0W7T7	-
Os04g0204400	None	Oryza sativa	-inf	0.324754	-	A0A0P0W7S6	-
Os04g0206000	LOC_Os04g12890	Oryza sativa	-inf	0.332392	9272562	A0A0N7KIN3	UDP-glycosyltransferase 74F2
Os04g0206100	None	Oryza sativa	-inf	0.357733	-	A0A0P0W7Q2	-
Os04g0206200	LOC_Os04g12920	Oryza sativa	-4.43109	0.205062	-|4335166	-|Q0JET1	-|UDP-glycosyltransferase 74E2
Os04g0221000	LOC_Os04g14410	Oryza sativa	-1.34506	0.0496353	4335197	Q7XRD3	uncharacterized LOC4335197
Os04g0224200	LOC_Os04g14730	Oryza sativa	-inf	0.00152212	4335209	Q0JEP7	metal-independent phosphoserine phosphatase
Os04g0226340	LOC_Os04g15530	Oryza sativa	-inf	0.00152212	-|9270948	A0A0P0W7W1|A0A0P0W7L0	OSJNBb0015G09.3 protein [Source:UniProtKB/TrEMBL;Acc:Q7XNW3]|probable E3 ubiquitin-protein ligase HERC2
Os04g0226400	LOC_Os04g15550	Oryza sativa	-inf	0.00152212	-|9270948	A0A0P0W7W1|A0A0P0W7L0	OSJNBb0015G09.3 protein [Source:UniProtKB/TrEMBL;Acc:Q7XNW3]|probable E3 ubiquitin-protein ligase HERC2
Os04g0243400	LOC_Os04g16940	Oryza sativa	-1.36821	0.180812	4335290	A0A0P0W7W3	uncharacterized LOC4335290
Os04g0247500	LOC_Os04g17479	Oryza sativa	-inf	0.00152212	-	A0A0N7KIQ2	-
Os04g0266400	LOC_Os04g19684	Oryza sativa	-1.14864	0.0336875	4335329	Q0JEI9	uncharacterized LOC4335329
Os04g0267250	None	Oryza sativa	-inf	0.00152212	-	A0A0P0W808	-
Os04g0269900	LOC_Os04g20210	Oryza sativa	-2.30296	0.00152212	-	A0A0P0W7Z2	-
Os04g0272200	LOC_Os04g20400	Oryza sativa	-inf	0.00152212	9270382	Q7XSY4	OSJNBb0056F09.12 protein; Os04g0272200 protein [Source:UniProtKB/TrEMBL;Acc:Q7XSY4]
Os04g0304250	None	Oryza sativa	-1.15248	0.250645	-	A0A0P0W8B3	-
Os04g0307900	LOC_Os04g24290	Oryza sativa	-2.3036	0.212053	9272599	A0A0P0W975	wall-associated receptor kinase-like 22
Os04g0314500	LOC_Os04g24900	Oryza sativa	-inf	0.00152212	9270819	A0A0P0W8X4	OSJNBa0004L19.1 protein; Os04g0314550 protein [Source:UniProtKB/TrEMBL;Acc:Q7X614]
Os04g0349401	LOC_Os04g28170	Oryza sativa	-2.66458	0.00152212	4335546	A0A0N7KIW0	Os04g0349300 protein [Source:UniProtKB/TrEMBL;Acc:Q0JDZ8]
Os04g0350300	LOC_Os04g28260	Oryza sativa	-1.10262	0.305121	4335552	A0A0P0W917	Os04g0350300 protein; Phragmoplast-associated kinesin-related protein 1 [Source:UniProtKB/TrEMBL;Acc:Q9LLF1]
Os04g0369000	LOC_Os04g30030	Oryza sativa	-2.45866	0.00850205	4335588|-	Q0JDW4|A0A0P0W9U0	putative receptor-like protein kinase At4g00960|-
Os04g0369033	None	Oryza sativa	-3.14416	0.00282889	-	-	-
Os04g0369066	LOC_Os04g30030	Oryza sativa	-2.45866	0.00850205	4335588|-	Q0JDW4|A0A0P0W9U0	putative receptor-like protein kinase At4g00960|-
Os04g0370300	LOC_Os04g30180	Oryza sativa	-inf	0.00152212	9268128	C7J166	Os04g0370300 protein [Source:UniProtKB/TrEMBL;Acc:C7J166]
Os04g0375400	None	Oryza sativa	-3.65922	0.00748365	-|4335606	A0A0P0W9H3|Q7XMJ2	-|kinesin-like protein KIF22
Os04g0375900	LOC_Os04g30720	Oryza sativa	-3.65922	0.00748365	-|4335606	A0A0P0W9H3|Q7XMJ2	-|kinesin-like protein KIF22
Os04g0376700	LOC_Os04g30800	Oryza sativa	-inf	0.00152212	4335613	Q7X6C1	ER lumen protein-retaining receptor
Os04g0388000	LOC_Os04g31880	Oryza sativa	-2.72527	0.069451	-	A0A0P0W9C4	-
Os04g0394300	LOC_Os04g32340	Oryza sativa	-1.15579	0.00152212	4335690	Q0JDM0	zinc finger CCCH domain-containing protein 27
Os04g0395100	LOC_Os04g32404	Oryza sativa	-1.44275	0.0722797	4335693	Q0JDL7	Os04g0395100 protein [Source:UniProtKB/TrEMBL;Acc:Q0JDL7]
Os04g0412250	None	Oryza sativa	-1.01651	0.027151	-	-	-
Os04g0420700	None	Oryza sativa	-inf	0.332799	-	A0A0P0WA20	-
Os04g0435100	LOC_Os04g35540	Oryza sativa	-5.87255	0.00152212	4335899	Q7XUT0	amino-acid permease BAT1 homolog
Os04g0435200	None	Oryza sativa	-6.93712	0.159625	4335900	Q0JD26	Os04g0435200 protein [Source:UniProtKB/TrEMBL;Acc:Q0JD26]
Os04g0436700	LOC_Os04g35640	Oryza sativa	-3.25838	0.0352982	-	A0A0P0WAM0	-
Os04g0441800	LOC_Os04g36040	Oryza sativa	-1.75891	0.0196689	4335932	Q7FA05	protein NRT1/ PTR FAMILY 4.4
Os04g0445100	LOC_Os04g36750	Oryza sativa	-4.44716	0.00640891	4335956	A0A0P0WAP6	23.2 kDa heat shock protein
Os04g0445150	None	Oryza sativa	-4.77309	0.0264105	-	A0A0N7KJ44	-
Os04g0462200	LOC_Os04g38840	Oryza sativa	-1.24053	0.255528	4336063	Q7XTF1	non-specific lipid-transfer protein-like protein At2g13820
Os04g0469500	LOC_Os04g39420	Oryza sativa	-1.02497	0.134061	4336113	A0A0P0WBF4	Os04g0469500 protein [Source:UniProtKB/TrEMBL;Acc:Q0JCH8]
Os04g0477300	LOC_Os04g40140	Oryza sativa	-1.69246	0.0892617	-	B7F0X7	cDNA clone:002-138-G10, full insert sequence [Source:UniProtKB/TrEMBL;Acc:B7F0X7]
Os04g0480050	None	Oryza sativa	-inf	0.00406187	-	A0A0P0WBL6	-
Os04g0488650	None	Oryza sativa	-1.28066	0.296216	-	-	-
Os04g0548700	LOC_Os04g46350	Oryza sativa	-1.06281	0.141366	4336580	Q0JB92	homeobox-leucine zipper protein HOX17
Os04g0551600	LOC_Os04g46600	Oryza sativa	-1.98701	0.156727	4336598	Q7XT41	uncharacterized LOC4336598
Os04g0581400	LOC_Os04g49230	Oryza sativa	-1.20125	0.212704	9272089	A0A0P0WDY0	B3 domain-containing protein Os04g0581400 [Source:UniProtKB/Swiss-Prot;Acc:Q7F9W2]
Os04g0583200	LOC_Os04g49370	Oryza sativa	-1.02171	0.00640891	4336775	A0A0P0WE31	OSJNBa0088A01.13 protein; Os04g0583200 protein [Source:UniProtKB/TrEMBL;Acc:Q7XUD3]
Os04g0583900	LOC_Os04g49450	Oryza sativa	-1.20895	0.00640891	4336779	Q7XUC8	uncharacterized LOC4336779
Os04g0607200	LOC_Os04g51800	Oryza sativa	-3.79595	0.00152212	-|4336925	A0A0P0WEW1|Q0JAB5	Putative uncharacterized protein [Source:UniProtKB/TrEMBL;Acc:B9FCD7]|uncharacterized LOC4336925
Os04g0607250	None	Oryza sativa	-1.18238	0.205062	-	-	-
Os04g0607400	LOC_Os04g51809	Oryza sativa	-3.79595	0.00152212	-|4336925	A0A0P0WEW1|Q0JAB5	Putative uncharacterized protein [Source:UniProtKB/TrEMBL;Acc:B9FCD7]|uncharacterized LOC4336925
Os04g0625100	LOC_Os04g53360	Oryza sativa	-1.27694	0.0360333	4337060	Q7XPQ0	uncharacterized LOC4337060
Os04g0683850	None	Oryza sativa	-1.48895	0.00152212	-|4337450	A0A0P0WGL5|Q0J8W6	-|Os04g0684000 protein [Source:UniProtKB/TrEMBL;Acc:Q0J8W6]
Os04g0683900	LOC_Os04g58730	Oryza sativa	-1.3266	0.00152212	4337449	Q0J8W7	AT-hook motif nuclear-localized protein 9
Os04g0684000	None	Oryza sativa	-1.48895	0.00152212	-|4337450	A0A0P0WGL5|Q0J8W6	-|Os04g0684000 protein [Source:UniProtKB/TrEMBL;Acc:Q0J8W6]
Os05g0119300	LOC_Os05g02780	Oryza sativa	-1.25506	0.00950989	4337638	A0A0P0WH90	glycine-rich protein A3
Os05g0128000	LOC_Os05g03740	Oryza sativa	-1.1287	0.344171	4337690	Q0DL24	trihelix transcription factor GT-3b
Os05g0138300	LOC_Os05g04700	Oryza sativa	-1.07696	0.0582005	4337750	A0A0P0WHQ9	hydrophobic protein LTI6B
Os05g0147800	LOC_Os05g05510	Oryza sativa	-3.13591	0.00152212	4337806	Q6ASQ8	uncharacterized LOC4337806
Os05g0147901	None	Oryza sativa	-3.17301	0.00152212	-	A0A0P0WHW0	-
Os05g0210600	LOC_Os05g11990	Oryza sativa	-1.23995	0.303422	4338096	Q0DJZ3	TPR repeat-containing thioredoxin TTL1
Os05g0212200	LOC_Os05g12140	Oryza sativa	-1.03055	0.0161622	4338099	A0A0P0WJI2	probable leucine-rich repeat receptor-like protein kinase At1g35710
Os05g0212250	None	Oryza sativa	-1.09044	0.0133618	-	-	-
Os05g0309000	None	Oryza sativa	-1.83247	0.114457	-	A0A0P0WKJ2	Putative uncharacterized protein [Source:UniProtKB/TrEMBL;Acc:B9FNS8]
Os05g0314700	LOC_Os05g25040	Oryza sativa	-2.48833	0.336106	4338386	Q5WMU6	uncharacterized LOC4338386
Os05g0366000	LOC_Os05g30300	Oryza sativa	-5.41231	0.329386	4338558	Q60DY1	beta-glucosidase 21
Os05g0378200	LOC_Os05g31380	Oryza sativa	-3.49451	0.0544156	107275825	Q6AUP1	scarecrow-like protein 3
Os05g0380900	LOC_Os05g31620	Oryza sativa	-1.17614	0.205471	4338633	Q6L4D4	probable calcium-binding protein CML15
Os05g0390000	LOC_Os05g32380	Oryza sativa	-1.27393	0.243491	4338677	A0A0P0WLY0	phospholipase A1-Igamma1, chloroplastic
Os05g0405000	LOC_Os05g33570	Oryza sativa	-1.06914	0.0161622	4338750	Q6AVA8	pyruvate, phosphate dikinase 1, chloroplastic
Os05g0405200	None	Oryza sativa	-1.24106	0.0437494	-|-	-|-	-|-
Os05g0410100	None	Oryza sativa	-1.20259	0.162243	4338775	Q0DI77	Os05g0410100 protein [Source:UniProtKB/TrEMBL;Acc:Q0DI77]
Os05g0438600	LOC_Os05g36270	Oryza sativa	-1.08623	0.130944	4338912	A0A0P0WMW5	fructose-1,6-bisphosphatase, cytosolic
Os05g0472200	LOC_Os05g39520	Oryza sativa	-1.4428	0.0606595	4339078	Q6ATW5	probable methyltransferase PMT23
Os05g0472250	None	Oryza sativa	-1.36676	0.0491203	-	-	-
Os05g0476700	LOC_Os05g39930	Oryza sativa	-1.27849	0.00152212	4339101	A0A0P0WNR0	U-box domain-containing protein 16
Os05g0485000	LOC_Os05g40650	Oryza sativa	-1.59528	0.272897	4339137	Q75J76	cation/H(+) antiporter 15
Os05g0544750	None	Oryza sativa	-1.17671	0.329951	-	A0A0P0WQE2	-
Os05g0545200	LOC_Os05g46740	Oryza sativa	-3.50291	0.0746992	4339495	A0A0N7KL66	E3 ubiquitin-protein ligase HERC2
Os05g0552900	LOC_Os05g47970	Oryza sativa	-1.34815	0.0963369	-|4339545	-|Q0DG49	-|65-kDa microtubule-associated protein 3
Os05g0554000	LOC_Os05g48040	Oryza sativa	-1.31518	0.00282889	9269996	B7EXY0	protein DETOXIFICATION 14
Os05g0557950	None	Oryza sativa	-1.13559	0.211232	-	A0A0P0WQV5	-
Os05g0574900	LOC_Os05g49930	Oryza sativa	-2.15121	0.2262	4339687	Q6F368	DELLA protein SLR1-like
Os05g0575800	None	Oryza sativa	-1.36839	0.25322	-	A0A0P0WR75	-
Os05g0588850	None	Oryza sativa	-1.03297	0.0802648	9271026|4339775	A0A0P0WRK9|A0A0P0WR34	AAA-ATPase At3g50940|AAA-ATPase At3g50940
Os05g0588900	LOC_Os05g51130	Oryza sativa	-1.03297	0.0802648	9271026|4339775	A0A0P0WRK9|A0A0P0WR34	AAA-ATPase At3g50940|AAA-ATPase At3g50940
Os05g0594700	LOC_Os05g51630	Oryza sativa	-1.02671	0.00748365	4339808	Q5TKG1	calcium permeable stress-gated cation channel 1
Os06g0109200	LOC_Os06g01966	Oryza sativa	-2.48059	0.136409	4339878	Q5VRN3	WAT1-related protein At3g30340
Os06g0130200	LOC_Os06g03980	Oryza sativa	-1.41832	0.177426	4340001	Q658G6	protein TPX2
Os06g0147100	LOC_Os06g05440	Oryza sativa	-1.9533	0.00282889	4340120	Q5VP43	uncharacterized LOC4340120
Os06g0159400	LOC_Os06g06450	Oryza sativa	-1.48972	0.250398	4340197	Q5VMX4	hsp70-Hsp90 organizing protein
Os06g0192001	None	Oryza sativa	-1.67349	0.138185	-	A0A0P0WTX7	-
Os06g0214300	LOC_Os06g11090	Oryza sativa	-1.68275	0.359754	4340476	Q69Y21	tuliposide A-converting enzyme 1, chloroplastic
Os06g0232600	LOC_Os06g12630	Oryza sativa	-1.4278	0.0645646	4340581	Q67UK9	glutathione S-transferase DHAR3, chloroplastic
Os06g0232700	LOC_Os06g12640	Oryza sativa	-1.20369	0.0978132	4340582	B7F8V0	serine/threonine-protein phosphatase 7 long form homolog
Os06g0235850	None	Oryza sativa	-1.39703	0.0582005	9270737	C7J3V4	Os06g0236200 protein [Source:UniProtKB/TrEMBL;Acc:C7J3V4]
Os06g0235900	LOC_Os06g12940	Oryza sativa	-1.34245	0.0423703	107277321	A0A0P0WUF4	uncharacterized LOC107277321
Os06g0246500	LOC_Os06g13720	Oryza sativa	-2.0471	0.176212	4340640	Q654V6	pyruvate dehydrogenase E1 component subunit alpha-2, mitochondrial
Os06g0250800	None	Oryza sativa	-3.38369	0.311987	-	A0A0P0WV96	-
Os06g0252800	LOC_Os06g14220	Oryza sativa	-inf	0.00152212	9266577	Q652W0	Flavonol 3-sulfotransferase-like; Os06g0252800 protein; cDNA clone:J023054C04, full insert sequence [Source:UniProtKB/TrEMBL;Acc:Q652W0]
Os06g0257450	LOC_Os06g14620	Oryza sativa	-1.50883	0.00152212	9266846	Q652F0	ribonucleoside-diphosphate reductase small chain
Os06g0269151	None	Oryza sativa	-2.18168	0.0645646	-	A0A0P0WVM9	Putative uncharacterized protein OSJNBa0084K06.9 [Source:UniProtKB/TrEMBL;Acc:Q5Z6M1]
Os06g0269200	LOC_Os06g15810	Oryza sativa	-2.30601	0.272349	4340722	Q0DD04	uncharacterized LOC4340722
Os06g0271900	None	Oryza sativa	-2.9608	0.219724	4340730	Q0DCZ5	Os06g0271900 protein [Source:UniProtKB/TrEMBL;Acc:Q0DCZ5]
Os06g0274200	LOC_Os06g16290	Oryza sativa	-2.13608	0.00748365	4340741	Q9FP19	H/ACA ribonucleoprotein complex subunit 2-like protein
Os06g0275700	LOC_Os06g16410	Oryza sativa	-1.28827	0.153991	4340750	A0A0P0WV73	putative U-box domain-containing protein 42
Os06g0278450	None	Oryza sativa	-1.3199	0.0296514	-	A0A0P0WV93	-
Os06g0279350	None	Oryza sativa	-1.09554	0.0659314	-	A0A0P0WVR2	-
Os06g0286700	LOC_Os06g17900	Oryza sativa	-5.41214	0.0746992	4340778|4340779	A0A0P0WVI0|A0A0P0WVG7	Os06g0286700 protein; Putative NBS-LRR disease resistance protein [Source:UniProtKB/TrEMBL;Acc:Q5VN78]|Os06g0287000 protein [Source:UniProtKB/TrEMBL;Acc:Q0DCV0]
Os06g0287000	LOC_Os06g17920	Oryza sativa	-5.41214	0.0746992	4340778|4340779	A0A0P0WVI0|A0A0P0WVG7	Os06g0286700 protein; Putative NBS-LRR disease resistance protein [Source:UniProtKB/TrEMBL;Acc:Q5VN78]|Os06g0287000 protein [Source:UniProtKB/TrEMBL;Acc:Q0DCV0]
Os06g0294600	LOC_Os06g19070	Oryza sativa	-3.21576	0.261195	4340800	Q5ZA77	cytochrome P450 76C2
Os06g0295900	LOC_Os06g19200	Oryza sativa	-1.04265	0.138185	-	A0A0P0WVH2	Putative uncharacterized protein [Source:UniProtKB/TrEMBL;Acc:A3BAX0]
Os06g0320000	LOC_Os06g21550	Oryza sativa	-1.95725	0.00152212	4340888	Q5Z9Z3	thioredoxin-like protein Clot
Os06g0328900	LOC_Os06g22340	Oryza sativa	-2.15743	0.183849	4340915	Q0DCH5	cytochrome P450 89A2
Os06g0367500	LOC_Os06g26270	Oryza sativa	-1.84666	0.15044	-|4341009	-|A0A0P0WWH9	-|uncharacterized LOC4341009
Os06g0536800	None	Oryza sativa	-1.0136	0.0550014	-	A0A0P0WXQ5	-
Os06g0538400	LOC_Os06g34730	Oryza sativa	-2.42698	0.277422	4341221	Q5Z6U2	uncharacterized LOC4341221
Os06g0547400	LOC_Os06g35520	Oryza sativa	-1.32278	0.0618143	4341249	Q5Z7J2	peroxidase P7
Os06g0555900	None	Oryza sativa	-1.29853	0.00525477	-|-	A0A0P0WXX5|A0A0P0WY97	-|-
Os06g0556000	LOC_Os06g36180	Oryza sativa	-1.24149	0.00282889	4341285	Q5Z9R9	amino acid permease 3
Os06g0556101	None	Oryza sativa	-1.29853	0.00525477	-|-	A0A0P0WXX5|A0A0P0WY97	-|-
Os06g0556150	None	Oryza sativa	-1.41122	0.0677055	-|4341288	A0A0N7KM99|Q0DBK3	-|putative F-box protein At1g49610
Os06g0556300	LOC_Os06g36220	Oryza sativa	-1.41122	0.0677055	-|4341288	A0A0N7KM99|Q0DBK3	-|putative F-box protein At1g49610
Os06g0556451	None	Oryza sativa	-1.41632	0.0582005	-	A0A0P0WXV8	-
Os06g0558900	LOC_Os06g36380	Oryza sativa	-inf	0.349917	9270272	Q5Z7G1	Os06g0559000 protein; Putative uncharacterized protein OSJNBa0090E14.32; Putative uncharacterized protein P0528E12.3; cDNA clone:002-140-D12, full insert sequence [Source:UniProtKB/TrEMBL;Acc:Q5Z7G1]
Os06g0559400	LOC_Os06g36390	Oryza sativa	-2.0117	0.00152212	4341299	Q5Z7F9	uncharacterized LOC4341299
Os06g0561800	LOC_Os06g36650	Oryza sativa	-5.04088	0.293287	-	A0A0P0WXR0	-
Os06g0569500	LOC_Os06g37300	Oryza sativa	-2.24875	0.20472	4341343	Q0DBF4	ent-sandaracopimaradiene 3-hydroxylase
Os06g0574900	LOC_Os06g37680	Oryza sativa	-2.51588	0.00152212	4341367	Q5Z605	uncharacterized LOC4341367
Os06g0579100	None	Oryza sativa	-1.93522	0.173838	9269935	C7J3I2	Os06g0579100 protein [Source:UniProtKB/TrEMBL;Acc:C7J3I2]
Os06g0581300	LOC_Os06g38320	Oryza sativa	-1.0452	0.162243	4341379	Q5VPL8	uncharacterized LOC4341379
Os06g0602400	LOC_Os06g40020	Oryza sativa	-1.0136	0.010495	4341457	A0A0P0WYT0	DEAD-box ATP-dependent RNA helicase 52A
Os06g0644200	LOC_Os06g43660	Oryza sativa	-1.0744	0.0772195	4341645	Q67WN4	pyrophosphate-energized vacuolar membrane proton pump
Os06g0644250	None	Oryza sativa	-1.13621	0.0204809	-	A0A0P0WZS1	-
Os06g0649600	LOC_Os06g44034	Oryza sativa	-2.48504	0.260678	-	-	-
Os06g0654900	LOC_Os06g44450	Oryza sativa	-3.01975	0.0256436	9269795	A0A0P0WZZ8	zinc finger protein CONSTANS-LIKE 5
Os06g0658200	LOC_Os06g44780	Oryza sativa	-inf	0.00152212	9269216	Q67U36	Os06g0658200 protein; Putative uncharacterized protein B1047G05.6; Putative uncharacterized protein P0677B10.21 [Source:UniProtKB/TrEMBL;Acc:Q67U36]
Os06g0662200	LOC_Os06g45140	Oryza sativa	-1.32565	0.00152212	4341753	Q654B3	basic leucine zipper 9
Os06g0663600	LOC_Os06g45330	Oryza sativa	-1.61889	0.124423	4341765	Q653Z3	endonuclease V
Os06g0675700	LOC_Os06g46284	Oryza sativa	-4.54219	0.00640891	4341824|9271582	Q653V7|C7J4D5	probable alpha-glucosidase Os06g0675700|Os06g0675800 protein [Source:UniProtKB/TrEMBL;Acc:C7J4D5]
Os06g0675900	LOC_Os06g46284	Oryza sativa	-4.54219	0.00640891	4341824|9271582	Q653V7|C7J4D5	probable alpha-glucosidase Os06g0675700|Os06g0675800 protein [Source:UniProtKB/TrEMBL;Acc:C7J4D5]
Os06g0677000	LOC_Os06g46350	Oryza sativa	-1.33927	0.0523512	4341835	A0A0P0X034	patatin-like protein 3
Os06g0677600	LOC_Os06g46390	Oryza sativa	-1.15733	0.331374	4341839	Q653U6	uncharacterized LOC4341839
Os06g0679500	LOC_Os06g46570	Oryza sativa	-1.25011	0.0287964	4341851	Q655N8	probable beta-1,3-galactosyltransferase 2
Os06g0682900	LOC_Os06g46900	Oryza sativa	-1.3003	0.00152212	4341866	Q653W2	protein HEAT-STRESS-ASSOCIATED 32
Os06g0693100	LOC_Os06g47800	Oryza sativa	-3.185	0.343189	4341916	Q5Z660	Os06g0693100 protein; Putative viral resistance protein; cDNA clone:J013025A03, full insert sequence [Source:UniProtKB/TrEMBL;Acc:Q5Z660]
Os06g0707400	LOC_Os06g49360	Oryza sativa	-1.38597	0.356379	4342014|4342015|107277356	A0A0N7KMP8|Q0D9N1|A0A0P0X0S1	uncharacterized LOC4342014|putative disease resistance protein RGA1|putative disease resistance protein RGA3
Os06g0707700	LOC_Os06g49380	Oryza sativa	-1.38597	0.356379	4342014|4342015|107277356	A0A0N7KMP8|Q0D9N1|A0A0P0X0S1	uncharacterized LOC4342014|putative disease resistance protein RGA1|putative disease resistance protein RGA3
Os06g0707733	LOC_Os06g49390	Oryza sativa	-1.38597	0.356379	4342014|4342015|107277356	A0A0N7KMP8|Q0D9N1|A0A0P0X0S1	uncharacterized LOC4342014|putative disease resistance protein RGA1|putative disease resistance protein RGA3
Os06g0707800	LOC_Os06g49420	Oryza sativa	-1.62094	0.0443588	9266824	A0A0P0X0Y7	putative disease resistance protein RGA3
Os06g0708600	LOC_Os06g49490	Oryza sativa	-4.51159	0.00152212	4342023	Q5Z9H7	uncharacterized LOC4342023
Os06g0710401	None	Oryza sativa	-2.65158	0.145181	-	-	-
Os06g0712700	LOC_Os06g49840	Oryza sativa	-1.65236	0.00152212	4342047	Q944S9	MADS-box transcription factor 16
Os06g0713400	LOC_Os06g49930	Oryza sativa	-inf	0.00152212	4342053	Q5Z7U2	putative F-box/LRR-repeat protein At3g59230
Os06g0713600	None	Oryza sativa	-inf	0.00152212	-	-	-
Os06g0714400	None	Oryza sativa	-1.68086	0.0402268	9269319	C7J4F7	Os06g0714400 protein [Source:UniProtKB/TrEMBL;Acc:C7J4F7]
Os06g0717100	LOC_Os06g50330	Oryza sativa	-1.5523	0.00152212	4342079	Q5Z9N6	uncharacterized LOC4342079
Os06g0718100	LOC_Os06g50400	Oryza sativa	-1.58666	0.333204	4342086	Q4PR39	expansin-A29
Os06g0719500	LOC_Os06g50480	Oryza sativa	-1.11746	0.0247731	9272521|4342088	A0A0P0X1A0|Q5Z8M4	ABSCISIC ACID-INSENSITIVE 5-like protein 2|uncharacterized LOC4342088
Os06g0719600	LOC_Os06g50490	Oryza sativa	-1.11746	0.0247731	9272521|4342088	A0A0P0X1A0|Q5Z8M4	ABSCISIC ACID-INSENSITIVE 5-like protein 2|uncharacterized LOC4342088
Os06g0719900	LOC_Os06g50510	Oryza sativa	-1.10978	0.0256436	-	A0A0N7KMR3	-
Os06g0720301	None	Oryza sativa	-1.86749	0.023932	-|9270284	A0A0N7KMR3|C7J481	-|Os06g0720500 protein [Source:UniProtKB/TrEMBL;Acc:C7J481]
Os06g0720400	LOC_Os06g50539	Oryza sativa	-2.96478	0.00640891	4342091	Q5YM05	uncharacterized LOC4342091
Os06g0720500	LOC_Os06g50560	Oryza sativa	-1.86749	0.023932	-|9270284	A0A0N7KMR3|C7J481	-|Os06g0720500 protein [Source:UniProtKB/TrEMBL;Acc:C7J481]
Os06g0720601	None	Oryza sativa	-3.2264	0.0402268	-	A0A0P0X128	-
Os06g0720700	LOC_Os06g50580	Oryza sativa	-1.19077	0.0395937	9271407	Q5Z4G6	uncharacterized LOC9271407
Os06g0722100	LOC_Os06g50670	Oryza sativa	-5.21464	0.213245	4342095	Q5YM04	uncharacterized LOC4342095
Os06g0722201	None	Oryza sativa	-2.25463	0.00748365	-	A0A0P0X128	-
Os06g0722300	LOC_Os06g50679	Oryza sativa	-3.66678	0.178544	9270284	C7J481	Os06g0720500 protein [Source:UniProtKB/TrEMBL;Acc:C7J481]
Os06g0722450	LOC_Os06g50706	Oryza sativa	-3.0301	0.0417007	9267323	Q5YM05	uncharacterized LOC9267323
Os06g0722600	None	Oryza sativa	-2.4317	0.00152212	-	A0A0P0X128	-
Os06g0722650	LOC_Os06g50715	Oryza sativa	-2.42054	0.0430131	9267323|9270284|107277265	Q5YM05|C7J481|Q5YM05	uncharacterized LOC9267323|Os06g0720500 protein [Source:UniProtKB/TrEMBL;Acc:C7J481]|uncharacterized LOC107277265
Os06g0722700	LOC_Os06g50742	Oryza sativa	-2.42054	0.0430131	9267323|9270284|107277265	Q5YM05|C7J481|Q5YM05	uncharacterized LOC9267323|Os06g0720500 protein [Source:UniProtKB/TrEMBL;Acc:C7J481]|uncharacterized LOC107277265
Os06g0723400	LOC_Os06g50780	Oryza sativa	-1.1408	0.00152212	-	A0A0P0X120	Putative NF-E2 inducible protein [Source:UniProtKB/TrEMBL;Acc:Q5YLZ3]
Os06g0723900	LOC_Os06g50818	Oryza sativa	-2.79471	0.00152212	107277207	Q5YM05	uncharacterized LOC107277207
Os06g0726100	LOC_Os06g51050	Oryza sativa	-2.99961	0.00152212	4342114|4342115	P24626|A0A0P0X1A6	chitinase 3|chitinase 1
Os06g0726200	LOC_Os06g51060	Oryza sativa	-2.99961	0.00152212	4342114|4342115	P24626|A0A0P0X1A6	chitinase 3|chitinase 1
Os07g0104500	LOC_Os07g01410	Oryza sativa	-inf	0.00152212	4342187	Q8L3W2	peroxidase 1-like
Os07g0111700	LOC_Os07g02100	Oryza sativa	-2.51423	0.00152212	4342234|4342235	A0A0P0X1Z9|Q8GRN5	flavin-containing monooxygenase FMO GS-OX-like 8|flavin-containing monooxygenase FMO GS-OX-like 8
Os07g0111900	LOC_Os07g02120	Oryza sativa	-2.84332	0.00152212	-|4342234|4342235	-|A0A0P0X1Z9|Q8GRN5	-|flavin-containing monooxygenase FMO GS-OX-like 8|flavin-containing monooxygenase FMO GS-OX-like 8
Os07g0119400	LOC_Os07g02810	Oryza sativa	-1.14006	0.0762802	4342270	Q7XIF0	L-ascorbate oxidase homolog
Os07g0120900	LOC_Os07g02980	Oryza sativa	-1.76597	0.0561819	4342282	Q8LHX1	uncharacterized LOC4342282
Os07g0121100	LOC_Os07g02990	Oryza sativa	-1.38712	0.0594127	4342284	Q7XIE6	uncharacterized LOC4342284
Os07g0122000	LOC_Os07g03040	Oryza sativa	-1.83254	0.0389336	4342288	Q7XIE4	Os07g0122000 protein; Putative uncharacterized protein OSJNBa0057M23.118; Putative uncharacterized protein P0022B05.146; cDNA clone:J033095G03, full insert sequence [Source:UniProtKB/TrEMBL;Acc:Q7XIE4]
Os07g0151900	LOC_Os07g05710	Oryza sativa	-inf	0.353262	9267391	B7F8C2	Os07g0151901 protein; cDNA, clone: J065008G19, full insert sequence [Source:UniProtKB/TrEMBL;Acc:B7F8C2]
Os07g0152500	LOC_Os07g05790	Oryza sativa	-inf	0.00152212	-	A0A0P0X2C0	-
Os07g0158900	LOC_Os07g06500	Oryza sativa	-2.05668	0.00152212	-|4342442	-|Q6Z133	-|F-box/FBD/LRR-repeat protein At1g13570
Os07g0167300	LOC_Os07g07280	Oryza sativa	-1.31927	0.280345	4342492	Q7F1S0	uncharacterized LOC4342492
Os07g0174700	LOC_Os07g07820	Oryza sativa	-5.52269	0.198772	9266118	Q8H577	involucrin
Os07g0174766	None	Oryza sativa	-inf	0.10261	-	B9F7S1	Putative uncharacterized protein [Source:UniProtKB/TrEMBL;Acc:B9F7S1]
Os07g0183050	LOC_Os07g08520	Oryza sativa	-1.29295	0.168705	-|-	A0A0P0X3L0|A0A0P0X2W6	-|Putative auxin response factor 20 [Source:UniProtKB/Swiss-Prot;Acc:A3BH85]
Os07g0183100	LOC_Os07g08520	Oryza sativa	-1.60634	0.00406187	-	A0A0P0X2W6	Putative auxin response factor 20 [Source:UniProtKB/Swiss-Prot;Acc:A3BH85]
Os07g0183350	LOC_Os07g08540	Oryza sativa	-1.90202	0.00406187	9270008	Q8H506	B3 domain-containing protein Os07g0183300/Os07g0183600-like
Os07g0191900	None	Oryza sativa	-1.4152	0.249246	4342625|4342626	Q0D812|Q69S65	Os07g0191900 protein [Source:UniProtKB/TrEMBL;Acc:Q0D812]|AAA-ATPase At3g28580
Os07g0192000	LOC_Os07g09420	Oryza sativa	-1.4152	0.249246	4342625|4342626	Q0D812|Q69S65	Os07g0191900 protein [Source:UniProtKB/TrEMBL;Acc:Q0D812]|AAA-ATPase At3g28580
Os07g0195300	LOC_Os07g09710	Oryza sativa	-1.92274	0.0170463	9268479	Q6ZKZ1	F-box protein At3g07870
Os07g0281000	LOC_Os07g18050	Oryza sativa	-1.11219	0.00152212	4342926	Q6Z358	zinc finger CCCH domain-containing protein 49
Os07g0422100	LOC_Os07g24000	Oryza sativa	-1.74033	0.174827	4343047	Q7EY17	uncharacterized LOC4343047
Os07g0422250	None	Oryza sativa	-1.7802	0.188225	-	A0A0P0X616	-
Os07g0446900	LOC_Os07g26550	Oryza sativa	-5.68078	0.201782	4343114|4343115	A0A0P0X559|A0A0P0X5K2	uncharacterized LOC4343114|uncharacterized LOC4343115
Os07g0447000	LOC_Os07g26560	Oryza sativa	-5.68078	0.201782	4343114|4343115	A0A0P0X559|A0A0P0X5K2	uncharacterized LOC4343114|uncharacterized LOC4343115
Os07g0469200	LOC_Os07g28614	Oryza sativa	-1.43511	0.0409665	-	B9FX48	Putative uncharacterized protein [Source:UniProtKB/TrEMBL;Acc:B9FX48]
Os07g0475700	LOC_Os07g29310	Oryza sativa	-1.75589	0.356379	4343214	Q0D6I7	auxin-responsive protein SAUR20
Os07g0475900	LOC_Os07g29330	Oryza sativa	-1.09089	0.0296514	4343216	A0A0P0X6M1	serine/threonine-protein kinase STY17
Os07g0503500	LOC_Os07g32020	Oryza sativa	-1.55859	0.00152212	4343322	Q6Z478	anthocyanidin 3-O-glucosyltransferase 2
Os07g0503600	None	Oryza sativa	-1.67561	0.00152212	-	A0A0P0X615	-
Os07g0505300	None	Oryza sativa	-1.77549	0.0161622	-	A0A0P0X6N1	-
Os07g0510800	LOC_Os07g32650	Oryza sativa	-3.64937	0.00152212	-	Q6Z4A4	Putative uncharacterized protein P0409B11.30 [Source:UniProtKB/TrEMBL;Acc:Q6Z4A4]
Os07g0521000	LOC_Os07g33680	Oryza sativa	-2.10514	0.00282889	4343404	Q84VK7	succinate dehydrogenase subunit 3-2, mitochondrial
Os07g0521100	LOC_Os07g33690	Oryza sativa	-5.88651	0.0887272	4343405	Q0D602	disease resistance protein RGA2
Os07g0522500	LOC_Os07g33780	Oryza sativa	-1.23245	0.00748365	4343412	A0A0P0X6G5	ABC transporter G family member 43
Os07g0522600	LOC_Os07g33790	Oryza sativa	-3.02912	0.00152212	4343413	A0A0P0X6J7	glutamate receptor 3.4
Os07g0536300	LOC_Os07g35160	Oryza sativa	-inf	0.00152212	-	A0A0P0X6Y2	-
Os07g0537900	LOC_Os07g35340	Oryza sativa	-1.49148	0.113049	4343481	Q7F1L4	putative receptor-like protein kinase At4g00960
Os07g0546600	LOC_Os07g36250	Oryza sativa	-1.55568	0.0465419	4343528	Q8GVY3	peptide chain release factor PrfB1, chloroplastic
Os07g0546650	None	Oryza sativa	-1.88585	0.00282889	-	-	-
Os07g0551700	LOC_Os07g36630	Oryza sativa	-1.17305	0.329137	4343552	Q84S18	probable mixed-linked glucan synthase 8
Os07g0553700	LOC_Os07g36800	Oryza sativa	-1.39895	0.139902	4343558	Q0D5K8	mitochondrial pyruvate carrier 4
Os07g0554850	None	Oryza sativa	-2.06062	0.250645	-	A0A0P0X7U6	-
Os07g0556000	LOC_Os07g37010	Oryza sativa	-1.00941	0.00406187	4343569	Q69S43	cyclin-D6-1
Os07g0556500	LOC_Os07g37045	Oryza sativa	-2.24766	0.0636606	9266795	A0A0N7KNN4	uncharacterized LOC9266795
Os07g0557200	LOC_Os07g37110	Oryza sativa	-4.48174	0.153073	4343574	Q69S28	equilibrative nucleotide transporter 3
Os07g0567801	None	Oryza sativa	-inf	0.00152212	-	A0A0P0X7V5	-
Os07g0577900	LOC_Os07g38990	Oryza sativa	-2.19413	0.0161622	4343711	Q6ZL92	bet1-like protein At4g14600
Os07g0578050	None	Oryza sativa	-inf	0.00152212	-	A0A0P0X896	-
Os07g0579050	LOC_Os07g39114	Oryza sativa	-inf	0.00152212	-	-	-
Os07g0580500	LOC_Os07g39220	Oryza sativa	-1.66537	0.0892617	4343719	Q7XI96	protein BZR1 homolog 1
Os07g0580800	LOC_Os07g39260	Oryza sativa	-inf	0.00152212	-	B7FAA3	cDNA, clone: J100060B01, full insert sequence [Source:UniProtKB/TrEMBL;Acc:B7FAA3]
Os07g0580900	LOC_Os07g39270	Oryza sativa	-1.20759	0.00152212	4343721	Q7XI92	geranylgeranyl pyrophosphate synthase 7, chloroplastic
Os07g0582400	LOC_Os07g39350	Oryza sativa	-1.27005	0.184123	4343728	Q6ZFM7	polyol transporter 5
Os07g0582450	None	Oryza sativa	-1.07173	0.334161	-	A0A0N7KNR4	-
Os07g0584100	LOC_Os07g39520	Oryza sativa	-1.30237	0.167628	4343738	Q0D541	probable serine/threonine-protein kinase WNK5
Os07g0602900	LOC_Os07g41160	Oryza sativa	-1.10716	0.176846	4343834	Q6YVY6	ninja-family protein Os07g0602900
Os07g0631500	None	Oryza sativa	-inf	0.00152212	-	A0A0P0X9X8	-
Os07g0638100	LOC_Os07g44410	Oryza sativa	-1.42391	0.023932	4344044	Q8GVH2	uncharacterized LOC4344044
Os07g0640100	LOC_Os07g44650	Oryza sativa	-1.83949	0.00152212	4344058	Q8GS72	NADH dehydrogenase [ubiquinone] 1 alpha subcomplex subunit 6
Os07g0640300	LOC_Os07g44670	Oryza sativa	-10.926	0.108861	107277401	A0A0P0X9M0	uncharacterized LOC107277401
Os07g0642100	LOC_Os07g44770	Oryza sativa	-inf	0.183849	-	A0A0P0X9M2	-
Os07g0642600	LOC_Os07g44820	Oryza sativa	-1.72368	0.00152212	4344077	Q0D472	probable mediator of RNA polymerase II transcription subunit 26b
Os07g0642800	LOC_Os07g44830	Oryza sativa	-1.15296	0.311916	4344078	Q7XHY6	stomatal closure-related actin-binding protein 1
Os07g0642900	LOC_Os07g44840	Oryza sativa	-2.04765	0.0587588	4344079	Q8GRK1	gamma carbonic anhydrase 2, mitochondrial
Os07g0644100	LOC_Os07g44950	Oryza sativa	-1.59971	0.00282889	4344086	Q8LIB3	bZIP transcription factor 17
Os07g0648566	LOC_Os07g45439	Oryza sativa	-inf	0.00152212	-	A0A0P0X9K2	-
Os07g0648700	None	Oryza sativa	-inf	0.00152212	-	A0A0N7KNY8	Putative uncharacterized protein [Source:UniProtKB/TrEMBL;Acc:B9FUJ9]
Os07g0654300	None	Oryza sativa	-1.45876	0.161644	4344135|-	Q0D416|A0A0P0X9P1	Os07g0654300 protein [Source:UniProtKB/TrEMBL;Acc:Q0D416]|-
Os07g0654500	None	Oryza sativa	-1.45876	0.161644	4344135|-	Q0D416|A0A0P0X9P1	Os07g0654300 protein [Source:UniProtKB/TrEMBL;Acc:Q0D416]|-
Os07g0658500	LOC_Os07g46470	Oryza sativa	-inf	0.00152212	-	A0A0P0X9Z4	-
Os07g0658550	None	Oryza sativa	-inf	0.00152212	-	A0A0P0X9N6	-
Os07g0661700	LOC_Os07g46710	Oryza sativa	-1.11967	0.212053	4344185	Q8H2U6	uncharacterized LOC4344185
Os07g0683900	LOC_Os07g48490	Oryza sativa	-1.17135	0.00152212	4344319	Q6Z4N6	uncharacterized LOC4344319
Os07g0686600	LOC_Os07g48710	Oryza sativa	-1.5229	0.335621	4344338	Q8LIG8	calmodulin-binding protein 25
Os08g0114225	None	Oryza sativa	-1.42943	0.184123	-	A0A0P0XAW7	-
Os08g0126700	LOC_Os08g03310	Oryza sativa	-1.89732	0.332439	4344566	A0A0P0XBW0	zinc finger CCCH domain-containing protein 54
Os08g0156600	LOC_Os08g06010	Oryza sativa	-1.35354	0.0264105	4344694	Q0J7X7	putative glycerol-3-phosphate transporter 1
Os08g0172300	LOC_Os08g07550	Oryza sativa	-inf	0.00152212	-	A0A0P0XCK7	-
Os08g0174000	None	Oryza sativa	-2.2357	0.0887272	4344781	Q0J7P6	Os08g0174000 protein [Source:UniProtKB/TrEMBL;Acc:Q0J7P6]
Os08g0174100	LOC_Os08g07720	Oryza sativa	-2.37624	0.153555	4344782	A0A0P0XCH6	phenolic glucoside malonyltransferase 2
Os08g0184300	LOC_Os08g08570	Oryza sativa	-inf	0.336567	4344825	Q6Z1E0	uncharacterized LOC4344825
Os08g0184800	LOC_Os08g08592	Oryza sativa	-inf	0.27314	4344829	B7ECP6	uncharacterized LOC4344829
Os08g0185300	LOC_Os08g08650	Oryza sativa	-1.29506	0.113938	4344830	Q6ZCB4	uncharacterized LOC4344830
Os08g0189600	LOC_Os08g09010	Oryza sativa	-2.24941	0.0730036	4344843	Q6YZZ2	Germin-like protein 8-7 [Source:UniProtKB/Swiss-Prot;Acc:Q6YZZ2]
Os08g0189700	LOC_Os08g09020	Oryza sativa	-3.22253	0.00152212	4344843|4344844	Q6YZZ2|Q6YZA1	Germin-like protein 8-7 [Source:UniProtKB/Swiss-Prot;Acc:Q6YZZ2]|germin-like protein 8-8
Os08g0191000	LOC_Os08g09190	Oryza sativa	-1.96804	0.00152212	4344852	Q6YZX7	uncharacterized LOC4344852
Os08g0191200	LOC_Os08g09210	Oryza sativa	-1.50714	0.0417007	4344854	Q6YZX5	phosphoribosylamine--glycine ligase
Os08g0231100	LOC_Os08g13430	Oryza sativa	-inf	0.00152212	9266452	B7EAT7	Os08g0231100 protein; cDNA clone:J013022H13, full insert sequence [Source:UniProtKB/TrEMBL;Acc:B7EAT7]
Os08g0232000	None	Oryza sativa	-2.18725	0.174827	-	A0A0P0XDF7	-
Os08g0233000	None	Oryza sativa	-inf	0.00152212	-	-	-
Os08g0233900	LOC_Os08g13680	Oryza sativa	-inf	0.00152212	4345008	Q6YYR5	uncharacterized LOC4345008
Os08g0234200	LOC_Os08g13699	Oryza sativa	-inf	0.00152212	-	A0A0P0XDI2	-
Os08g0292900	LOC_Os08g19650	Oryza sativa	-1.08079	0.350611	4345191	A0A0P0XEB4	homeobox protein knotted-1-like 13
Os08g0293000	None	Oryza sativa	-1.13642	0.319002	-|-	-|-	-|-
Os08g0293100	LOC_Os08g19670	Oryza sativa	-1.10905	0.134533	4345192	Q84YX5	uncharacterized LOC4345192
Os08g0299400	LOC_Os08g20420	Oryza sativa	-1.96987	0.232681	4345212	A0A0P0XEB8	probable monogalactosyldiacylglycerol synthase 2, chloroplastic
Os08g0386800	LOC_Os08g29720	Oryza sativa	-1.21145	0.00152212	4345459	Q6ZA15	mitochondrial carrier protein MTM1
Os08g0389700	LOC_Os08g30020	Oryza sativa	-1.04439	0.0612261	4345471	Q6Z000	uncharacterized LOC4345471
Os08g0420600	LOC_Os08g32500	Oryza sativa	-1.13276	0.15849	4345589	Q6ZIE6	nucleobase-ascorbate transporter 6
Os08g0469500	LOC_Os08g36570	Oryza sativa	-1.8105	0.0934342	4345801	Q6ZC25	F-box protein At1g10780
Os08g0473800	None	Oryza sativa	-1.92017	0.247121	9266633	C7J5G2	Os08g0473800 protein [Source:UniProtKB/TrEMBL;Acc:C7J5G2]
Os08g0506000	LOC_Os08g39560	Oryza sativa	-1.66294	0.265181	4345979	Q6Z3T8	uncharacterized LOC4345979
Os08g0508700	LOC_Os08g39830	Oryza sativa	-1.08716	0.221387	4345992	Q6YVT1	ETHYLENE INSENSITIVE 3-like 3 protein
Os08g0519000	LOC_Os08g40700	Oryza sativa	-1.72157	0.288232	-	A0A0P0XIZ7	-
Os08g0520000	LOC_Os08g40850	Oryza sativa	-1.66204	0.138476	4346061	Q6YZW6	probable mitochondrial adenine nucleotide transporter BTL1
Os08g0522400	LOC_Os08g41090	Oryza sativa	-2.24817	0.0443588	4346078	A0A0P0XHX9	putative L-ascorbate peroxidase 6
Os08g0529800	LOC_Os08g41780	Oryza sativa	-2.77222	0.00282889	4346120	Q6ZIA4	triacylglycerol lipase 2
Os08g0529901	None	Oryza sativa	-2.37858	0.00282889	-	A0A0P0XIL9	-
Os08g0530200	LOC_Os08g41810	Oryza sativa	-1.39254	0.00152212	4346123	Q6ZIA1	60S ribosomal protein L17
Os08g0530600	LOC_Os08g41850	Oryza sativa	-1.24678	0.0264105	-	A0A0P0XHZ3	-
Os08g0535000	LOC_Os08g42290	Oryza sativa	-inf	0.00152212	9269842	Q6YZF6	uncharacterized LOC9269842
Os08g0542500	None	Oryza sativa	-inf	0.00950989	-	A0A0P0XI37	-
Os08g0556900	LOC_Os08g44270	Oryza sativa	-inf	0.210073	4346292	A0A0P0XJA3	KDEL-tailed cysteine endopeptidase CEP1
Os08g0562600	LOC_Os08g44850	Oryza sativa	-1.03119	0.0143324	4346336	Q6ZBX9	pro-resilin
Os08g0565700	LOC_Os08g45130	Oryza sativa	-1.21428	0.00748365	4346352	Q84Z97	histone-lysine N-methyltransferase family member SUVH9
Os09g0371200	LOC_Os09g20500	Oryza sativa	-1.93406	0.109815	4346892	A0A0P0XKZ3	uncharacterized LOC4346892
Os09g0372100	LOC_Os09g20579	Oryza sativa	-inf	0.00152212	-	-	-
Os09g0375500	LOC_Os09g20870	Oryza sativa	-2.45173	0.0939174	107278655	A0A0P0XME2	uncharacterized LOC107278655
Os09g0375700	None	Oryza sativa	-inf	0.00152212	-	A0A0N7KQP6	Retrotransposon protein, putative, Ty3-gypsy sub-class; Retrotransposon protein, putative, Ty3-gypsy subclass [Source:UniProtKB/TrEMBL;Acc:Q53K42]
Os09g0380600	LOC_Os09g21290	Oryza sativa	-1.65102	0.00152212	4346931	Q6H5A6	uncharacterized LOC4346931
Os09g0381600	LOC_Os09g21380	Oryza sativa	-1.84681	0.0204809	4346935	Q6H599	uncharacterized LOC4346935
Os09g0382300	LOC_Os09g21450	Oryza sativa	-1.02831	0.229221	4346937	Q0J233	cyclin-D2-1
Os09g0382500	LOC_Os09g21470	Oryza sativa	-3.59175	0.00152212	4346939	Q6H611	succinate dehydrogenase subunit 7, mitochondrial
Os09g0385900	None	Oryza sativa	-inf	0.00152212	4346947	Q6H594	uncharacterized LOC4346947
Os09g0387800	LOC_Os09g21900	Oryza sativa	-inf	0.00152212	4346954	Q6H584	uncharacterized LOC4346954
Os09g0421166	LOC_Os09g25380	Oryza sativa	-2.12467	0.00152212	4347088|4347088	A0A0P0XLR7|A0A0P0XMC6	kinesin-related protein 4|Kinesin motor protein-like; Os09g0421200 protein; cDNA clone:001-025-E02, full insert sequence [Source:UniProtKB/TrEMBL;Acc:Q69P65]
Os09g0421200	LOC_Os09g25380	Oryza sativa	-2.12467	0.00152212	4347088|4347088	A0A0P0XLR7|A0A0P0XMC6	kinesin-related protein 4|Kinesin motor protein-like; Os09g0421200 protein; cDNA clone:001-025-E02, full insert sequence [Source:UniProtKB/TrEMBL;Acc:Q69P65]
Os09g0479400	LOC_Os09g30210	Oryza sativa	-1.273	0.273382	4347380	Q652D7	uncharacterized LOC4347380
Os09g0497100	LOC_Os09g32210	Oryza sativa	-1.20251	0.051069	-|4347460	-|Q0J0J6	-|pumilio homolog 5
Os09g0502200	LOC_Os09g32550	Oryza sativa	-1.08026	0.0153282	4347490	Q0J0Q3	probable glucan endo-1,3-beta-glucosidase A6
Os09g0506000	LOC_Os09g32840	Oryza sativa	-1.55299	0.0247731	4347510	A0A0P0XNU8	nucleotide pyrophosphatase/phosphodiesterase
Os09g0506150	None	Oryza sativa	-1.33609	0.0402268	-	A0A0P0XP90	-
Os09g0510500	LOC_Os09g33580	Oryza sativa	-1.62748	0.0496353	4347540	Q0J0G7	transcription factor bHLH137
Os09g0538000	LOC_Os09g36700	Oryza sativa	-2.18076	0.179371	4347709	Q69JF4	ribonuclease 1
Os09g0547500	LOC_Os09g37540	Oryza sativa	-1.98272	0.185572	4347769	B7E7M8	probable cytokinin riboside 5'-monophosphate phosphoribohydrolase LOGL9
Os09g0552600	LOC_Os09g37976	Oryza sativa	-inf	0.183351	4347797	Q0IZS5	13S globulin seed storage protein 2
Os09g0555700	LOC_Os09g38340	Oryza sativa	-1.08562	0.2038	9272621	B7ERE7	protein indeterminate-domain 5, chloroplastic
Os09g0567900	LOC_Os09g39440	Oryza sativa	-1.25035	0.22578	4347891	Q652Q8	probable uridine nucleosidase 2
Os09g0573200	LOC_Os09g40000	Oryza sativa	-1.08757	0.00152212	4347932	Q0IZE6	protein SCAI homolog
Os10g0111700	LOC_Os10g02260	Oryza sativa	-1.59729	0.0772195	4347971	Q33BF9	protein NRT1/ PTR FAMILY 8.3
Os10g0113000	LOC_Os10g02380	Oryza sativa	-3.47101	0.180529	4347977	Q7G764	probable NAD(P)H-dependent oxidoreductase 1
Os10g0117800	LOC_Os10g02814	Oryza sativa	-1.31918	0.316991	4347992|-	Q0IZ94|A0A0P0XQZ8	extra-large guanine nucleotide-binding protein 3|-
Os10g0118100	LOC_Os10g02870	Oryza sativa	-1.31918	0.316991	4347992|-	Q0IZ94|A0A0P0XQZ8	extra-large guanine nucleotide-binding protein 3|-
Os10g0135700	None	Oryza sativa	-1.20086	0.161223	-	A0A0P0XRU2	-
Os10g0137300	LOC_Os10g04800	Oryza sativa	-1.87678	0.161644	4348069	Q8W2P7	Os10g0137300 protein; Putative uncharacterized protein OSJNAa0087H07.4; Putative uncharacterized protein OSJNBa0087H07.17 [Source:UniProtKB/TrEMBL;Acc:Q8W2P7]
Os10g0191201	None	Oryza sativa	-inf	0.00152212	-	A0A0P0XSR2	-
Os10g0197000	LOC_Os10g12130	Oryza sativa	-1.04818	0.149999	9272034	A0A0P0XSS8	uncharacterized LOC9272034
Os10g0205500	LOC_Os10g13830	Oryza sativa	-2.08759	0.0665711	4348271	A0A0P0XSH1	ABC transporter G family member 51
Os10g0370800	LOC_Os10g22570	Oryza sativa	-2.32583	0.0170463	4348474	Q8RU51	uncharacterized LOC4348474
Os10g0372800	LOC_Os10g22730	Oryza sativa	-1.81981	0.00152212	4348481	Q0IY35	uncharacterized LOC4348481
Os10g0374200	LOC_Os10g22830	Oryza sativa	-3.24633	0.210073	9269378	Q8S5G9	Os10g0374200 protein; Putative uncharacterized protein OSJNBa0091J06.10 [Source:UniProtKB/TrEMBL;Acc:Q8S5G9]
Os10g0380100	LOC_Os10g23820	Oryza sativa	-2.65053	0.220356	4348504	Q0IY16	agmatine coumaroyltransferase-1
Os10g0388600	LOC_Os10g24954	Oryza sativa	-2.15233	0.00152212	4348515	A0A0P0XTL3	uncharacterized LOC4348515
Os10g0395200	LOC_Os10g25570	Oryza sativa	-1.37718	0.332439	4348548	A0A0P0XTT1	uncharacterized LOC4348548
Os10g0401000	LOC_Os10g26150	Oryza sativa	-2.06225	0.342916	4348568	Q94I26	uncharacterized LOC4348568
Os10g0406300	LOC_Os10g26620	Oryza sativa	-1.07281	0.180812	4348585	Q0IXW1	cyclic dof factor 1
Os10g0406350	None	Oryza sativa	-1.02251	0.229221	-	A0A0P0XUM8	-
Os10g0416500	LOC_Os10g28080	Oryza sativa	-2.17043	0.170936	4348633	Q9FYR9	chitinase 1
Os10g0416800	LOC_Os10g28120	Oryza sativa	-1.16542	0.00152212	4348634	Q7XEL9	chitinase 2
Os10g0425400	LOC_Os10g28970	Oryza sativa	-1.9269	0.248207	4348669	A0A0N7KRT6	BTB/POZ and MATH domain-containing protein 2
Os10g0488300	LOC_Os10g34680	Oryza sativa	-inf	0.00152212	4348958	Q337J1	vacuolar protein sorting-associated protein 52 A
Os10g0489900	LOC_Os10g34820	Oryza sativa	-1.21298	0.0256436	4348970	Q75G59	CDT1-like protein a, chloroplastic
Os10g0491100	None	Oryza sativa	-1.13642	0.0818422	-	A0A0P0XVY7	-
Os10g0492600	LOC_Os10g35050	Oryza sativa	-1.67612	0.289384	4348981	Q9FWV6	probable aquaporin TIP3-1
Os10g0495075	None	Oryza sativa	-inf	0.00152212	-	A0A0P0XVQ8	-
Os10g0495100	LOC_Os10g35230	Oryza sativa	-inf	0.00152212	4348997	Q8LNU0	Os10g0495100 protein; Putative chloroplast RNA processing protein; Rf1 protein, mitochondrial, putative, expressed [Source:UniProtKB/TrEMBL;Acc:Q8LNU0]
Os10g0495200	LOC_Os10g35240	Oryza sativa	-1.23117	0.069451	4348998	Q337H7	Os10g0495200 protein; Rf1 protein, mitochondrial, putative, expressed [Source:UniProtKB/TrEMBL;Acc:Q337H7]
Os10g0495400	LOC_Os10g35260	Oryza sativa	-2.2766	0.0417007	9266167	A0A0P0XVR9	protein Rf1, mitochondrial
Os10g0495416	None	Oryza sativa	-2.44107	0.00152212	-	A0A0P0XVV2	-
Os10g0496600	None	Oryza sativa	-4.35921	0.15044	9271509	C7J7E2	Os10g0496600 protein [Source:UniProtKB/TrEMBL;Acc:C7J7E2]
Os10g0499200	LOC_Os10g35604	Oryza sativa	-inf	0.00152212	4349024	Q0IWM8	Os10g0499200 protein [Source:UniProtKB/TrEMBL;Acc:Q0IWM8]
Os10g0506800	LOC_Os10g36250	Oryza sativa	-3.06361	0.00152212	4349066	Q337E1	SET and MYND domain-containing protein 4
Os10g0506900	LOC_Os10g36260	Oryza sativa	-5.36577	0.00152212	9271722	A0A0P0XW10	uncharacterized LOC9271722
Os10g0507000	LOC_Os10g36270	Oryza sativa	-inf	0.00152212	-	A0A0P0XWD7	-
Os10g0507500	LOC_Os10g36340	Oryza sativa	-5.93412	0.00152212	4349069	A0A0P0XW29	leukocyte receptor cluster member 1 homolog
Os10g0507600	LOC_Os10g36350	Oryza sativa	-1.24897	0.0389336	4349070	Q337D8	vesicle-associated protein 3-1
Os10g0513300	LOC_Os10g36950	Oryza sativa	-3.97918	0.00152212	4349103	Q337C0	UPF0496 protein 4
Os10g0515100	None	Oryza sativa	-2.01418	0.100329	4349110|-	Q0IWE4|A0A0P0XWI5	Os10g0515100 protein [Source:UniProtKB/TrEMBL;Acc:Q0IWE4]|-
Os10g0515200	LOC_Os10g37110	Oryza sativa	-2.39524	0.0496353	4349111|4349113	Q9FW92|Q9FW97	cytochrome P450 89A2|cytochrome P450 89A2
Os10g0515900	LOC_Os10g37160	Oryza sativa	-2.39524	0.0496353	4349111|4349113	Q9FW92|Q9FW97	cytochrome P450 89A2|cytochrome P450 89A2
Os10g0516000	None	Oryza sativa	-2.01418	0.100329	4349110|-	Q0IWE4|A0A0P0XWI5	Os10g0515100 protein [Source:UniProtKB/TrEMBL;Acc:Q0IWE4]|-
Os10g0520400	LOC_Os10g37600	Oryza sativa	-1.12864	0.195175	9268809	Q7XCP8	uncharacterized LOC9268809
Os10g0520700	LOC_Os10g37640	Oryza sativa	-1.10205	0.0740979	4349140	Q337A7	zinc finger HIT domain-containing protein 2
Os10g0521100	LOC_Os10g37670	Oryza sativa	-1.80479	0.25785	4349142	B7E9E6	actin-depolymerizing factor 10
Os10g0556100	LOC_Os10g40730	Oryza sativa	-1.2047	0.00152212	4349350	Q94LR4	expansin-B4
Os10g0556200	LOC_Os10g40740	Oryza sativa	-1.25091	0.00525477	4349351	A0A0P0XX67	transcription factor UNE10
Os11g0134700	LOC_Os11g04010	Oryza sativa	-2.84932	0.0689649	4349704	Q2RAW9	protein ZINC INDUCED FACILITATOR-LIKE 1
Os11g0139700	LOC_Os11g04409	Oryza sativa	-1.10736	0.00950989	-	A0A0N7KSE6	Putative uncharacterized protein [Source:UniProtKB/TrEMBL;Acc:Q2RAS5]
Os11g0143200	LOC_Os11g04710	Oryza sativa	-1.08943	0.34783	4349746	Q2RAP4	cytochrome P450 90A1
Os11g0143233	None	Oryza sativa	-1.07465	0.317836	-|-	A0A0N7KSF0|A0A0P0XYN1	-|-
Os11g0143266	None	Oryza sativa	-1.07465	0.317836	-|-	A0A0N7KSF0|A0A0P0XYN1	-|-
Os11g0151800	LOC_Os11g05410	Oryza sativa	-2.17215	0.0124083	4349796	Q0IUK0	probable purple acid phosphatase 20
Os11g0153100	LOC_Os11g05494	Oryza sativa	-1.41566	0.156343	9268605	C7J933	Os11g0153100 protein [Source:UniProtKB/TrEMBL;Acc:C7J933]
Os11g0183900	LOC_Os11g08100	Oryza sativa	-1.04116	0.0798761	4349956	Q53NE7	aspartic proteinase Asp1-like
Os11g0184600	LOC_Os11g08180	Oryza sativa	-1.3291	0.00748365	4349956|-	Q53NE7|A0A0P0XZF8	aspartic proteinase Asp1-like|-
Os11g0205300	None	Oryza sativa	-inf	0.00152212	-	-	-
Os11g0211600	LOC_Os11g10570	Oryza sativa	-2.33466	0.0789065	107278663	A0A0P0Y0F0	disease resistance protein TAO1-like
Os11g0212900	None	Oryza sativa	-2.06733	0.190849	4350062	Q0ITV9	proline-rich receptor-like protein kinase PERK2
Os11g0213000	LOC_Os11g10710	Oryza sativa	-3.27993	0.297445	4350063	A0A0P0Y0M9	serine/threonine-protein kinase 3
Os11g0230400	LOC_Os11g12410	Oryza sativa	-1.68525	0.22004	9268573	A0A0P0Y0A4	putative serpin-Z6A
Os11g0298200	None	Oryza sativa	-inf	0.00152212	-	A0A0P0Y1C8	-
Os11g0454300	LOC_Os11g26790	Oryza sativa	-2.38517	0.29363	4350454	Q2R4Z4	water stress-inducible protein Rab21
Os11g0483900	LOC_Os11g29350	Oryza sativa	-1.78175	0.0124083	4350523|-	Q0ISP5|A0A0P0Y2D5	ELMO domain-containing protein A|-
Os11g0483975	None	Oryza sativa	-1.78175	0.0124083	4350523|-	Q0ISP5|A0A0P0Y2D5	ELMO domain-containing protein A|-
Os11g0498600	LOC_Os11g30500	Oryza sativa	-2.37376	0.333204	4350556	Q2R3W9	HVA22-like protein e
Os11g0517400	LOC_Os11g31700	Oryza sativa	-1.1803	0.0161622	-|-	A0A0P0Y2W2|A0A0P0Y2Z8	-|-
Os11g0517800	LOC_Os11g31705	Oryza sativa	-1.1803	0.0161622	-|-	A0A0P0Y2W2|A0A0P0Y2Z8	-|-
Os11g0539901	None	Oryza sativa	-1.23908	0.300404	-	A0A0N7KT12	-
Os11g0549680	LOC_Os11g34820	Oryza sativa	-5.98086	0.136409	-	A0A0P0Y337	-
Os11g0583300	LOC_Os11g37340	Oryza sativa	-1.64973	0.332032	107278722	A0A0P0Y3M6	uncharacterized LOC107278722
Os11g0592000	LOC_Os11g37950	Oryza sativa	-4.42842	0.267859	4350821|4350822	Q2R1V2|Q2R1V1	barwin|barwin
Os11g0592100	LOC_Os11g37960	Oryza sativa	-4.42842	0.267859	4350821|4350822	Q2R1V2|Q2R1V1	barwin|barwin
Os11g0592600	LOC_Os11g38010	Oryza sativa	-1.17523	0.0903248	4350827	Q2R1U6	protein WVD2-like 1
Os11g0596200	LOC_Os11g38330	Oryza sativa	-2.98668	0.0863455	4350847|9267108	A0A0P0Y3Z9|C7J8N4	uncharacterized LOC4350847|Os11g0596300 protein [Source:UniProtKB/TrEMBL;Acc:C7J8N4]
Os11g0596250	LOC_Os11g38330	Oryza sativa	-2.98668	0.0863455	4350847|9267108	A0A0P0Y3Z9|C7J8N4	uncharacterized LOC4350847|Os11g0596300 protein [Source:UniProtKB/TrEMBL;Acc:C7J8N4]
Os11g0597500	LOC_Os11g38450	Oryza sativa	-inf	0.22578	9268218	A0A0P0Y4A8	Os11g0597500 protein [Source:UniProtKB/TrEMBL;Acc:C7J8R0]
Os11g0615300	LOC_Os11g40110	Oryza sativa	-inf	0.00152212	-	A0A0P0Y4E4	Putative uncharacterized protein [Source:UniProtKB/TrEMBL;Acc:B9G8J7]
Os11g0616700	LOC_Os11g40230	Oryza sativa	-inf	0.00152212	107278312	B9G8K7	uncharacterized LOC107278312
Os11g0617800	None	Oryza sativa	-inf	0.00152212	-	A0A0P0Y4E9	-
Os11g0618500	LOC_Os11g40390	Oryza sativa	-9.56161	0.293287	4350932	Q2R146	uncharacterized LOC4350932
Os11g0618600	LOC_Os11g40400	Oryza sativa	-2.39886	0.162469	9269179	Q2R145	U-box domain-containing protein 32
Os11g0618800	LOC_Os11g40420	Oryza sativa	-2.08064	0.010495	9266558|9266558	A0A0P0Y4I8|A0A0P0Y4P5	Os11g0618800 protein [Source:UniProtKB/TrEMBL;Acc:C7J8B8]|uncharacterized LOC9266558
Os11g0618850	LOC_Os11g40420	Oryza sativa	-2.08064	0.010495	9266558|9266558	A0A0P0Y4I8|A0A0P0Y4P5	Os11g0618800 protein [Source:UniProtKB/TrEMBL;Acc:C7J8B8]|uncharacterized LOC9266558
Os11g0620000	LOC_Os11g40500	Oryza sativa	-2.49524	0.0247731	4350939	Q0IRL1	mitochondrial inner membrane protease subunit 1
Os11g0622200	LOC_Os11g40674	Oryza sativa	-inf	0.00152212	9269228	B7F3I3	Expressed protein; Os11g0622200 protein; cDNA clone:002-176-E12, full insert sequence [Source:UniProtKB/TrEMBL;Acc:B7F3I3]
Os11g0623700	LOC_Os11g40760	Oryza sativa	-inf	0.00152212	9268773	Q2R107	Expressed protein; cDNA clone:001-121-F06, full insert sequence [Source:UniProtKB/TrEMBL;Acc:Q2R107]
Os11g0623800	LOC_Os11g40780	Oryza sativa	-inf	0.00152212	4350954	Q2R105	putative disease resistance protein RGA4
Os11g0629550	None	Oryza sativa	-1.41171	0.0383205	107277659|-|4350965	A0A0P0Y4X9|A0A0P0Y512|A0A0P0Y4N4	putative disease resistance RPP13-like protein 3|-|putative disease resistance RPP13-like protein 3
Os11g0629582	None	Oryza sativa	-1.41171	0.0383205	107277659|-|4350965	A0A0P0Y4X9|A0A0P0Y512|A0A0P0Y4N4	putative disease resistance RPP13-like protein 3|-|putative disease resistance RPP13-like protein 3
Os11g0629600	LOC_Os11g41170	Oryza sativa	-1.41171	0.0383205	107277659|-|4350965	A0A0P0Y4X9|A0A0P0Y512|A0A0P0Y4N4	putative disease resistance RPP13-like protein 3|-|putative disease resistance RPP13-like protein 3
Os11g0639000	LOC_Os11g42000	Oryza sativa	-1.24092	0.137428	4350992	A0A0P0Y4S5	protein FRA10AC1
Os11g0645800	LOC_Os11g42580	Oryza sativa	-4.39676	0.00152212	107276178|-	A0A0P0Y4T5|A0A0P0Y548	uncharacterized LOC107276178|Putative uncharacterized protein [Source:UniProtKB/TrEMBL;Acc:B9G2Y7]
Os11g0645886	LOC_Os11g42590	Oryza sativa	-4.39676	0.00152212	107276178|-	A0A0P0Y4T5|A0A0P0Y548	uncharacterized LOC107276178|Putative uncharacterized protein [Source:UniProtKB/TrEMBL;Acc:B9G2Y7]
Os11g0645972	None	Oryza sativa	-4.40749	0.0360333	107276178|-|-	A0A0P0Y4T5|-|-	uncharacterized LOC107276178|-|-
Os11g0646801	None	Oryza sativa	-4.40749	0.0360333	107276178|-|-	A0A0P0Y4T5|-|-	uncharacterized LOC107276178|-|-
Os11g0648100	LOC_Os11g42800	Oryza sativa	-3.92677	0.00152212	9267314	A0A0P0Y4U9	kinesin-like protein KIFC3
Os11g0648800	LOC_Os11g42890	Oryza sativa	-1.30266	0.00282889	9267570|4351031	B7F9T8|Q2R0D5	uncharacterized LOC9267570|uncharacterized LOC4351031
Os11g0649300	LOC_Os11g42930	Oryza sativa	-1.30266	0.00282889	9267570|4351031	B7F9T8|Q2R0D5	uncharacterized LOC9267570|uncharacterized LOC4351031
Os11g0655800	LOC_Os11g43510	Oryza sativa	-1.86996	0.00282889	4351045	Q2R077	lipase
Os11g0660400	LOC_Os11g43895	Oryza sativa	-1.14885	0.00282889	-	A0A0P0Y593	-
Os11g0660700	LOC_Os11g43914	Oryza sativa	-inf	0.00152212	-	A0A0P0Y5C1	-
Os11g0661800	LOC_Os11g43990	Oryza sativa	-inf	0.00152212	4351068	Q2R027	uncharacterized LOC4351068
Os11g0661900	None	Oryza sativa	-inf	0.00152212	4351069	Q0IR89	Os11g0661900 protein [Source:UniProtKB/TrEMBL;Acc:Q0IR89]
Os11g0664500	LOC_Os11g44310	Oryza sativa	-inf	0.00152212	4351072	A0A0P0Y5H7	uncharacterized LOC4351072
Os11g0666100	LOC_Os11g44420	Oryza sativa	-2.20431	0.208292	4351078	A0A0N7KTB7	Expressed protein; Os11g0666100 protein; cDNA clone:002-188-H08, full insert sequence [Source:UniProtKB/TrEMBL;Acc:Q2QZY4]
Os11g0684000	LOC_Os11g45740	Oryza sativa	-1.12743	0.3265	4351131	Q2QZJ8	transcription factor MYB108
Os11g0701100	LOC_Os11g47520	Oryza sativa	-2.12273	0.321119	4351187	Q53NL5	xylanase inhibitor protein 2
Os11g0701800	LOC_Os11g47580	Oryza sativa	-3.26817	0.0114503	4351194	Q7GCM7	xylanase inhibitor protein 1
Os12g0114000	LOC_Os12g02240	Oryza sativa	-inf	0.010495	4351310	A0A0P0Y655	Os12g0114000 protein; cDNA clone:001-111-E05, full insert sequence [Source:UniProtKB/TrEMBL;Acc:Q2QYL9]
Os12g0122100	LOC_Os12g02880	Oryza sativa	-1.5345	0.293474	4351363	Q2QYF2	calcium uniporter protein 6, mitochondrial
Os12g0127400	LOC_Os12g03390	Oryza sativa	-2.74314	0.00950989	9268755	Q2QY97	putative FBD-associated F-box protein At5g56690
Os12g0133750	None	Oryza sativa	-1.23319	0.297445	-	A0A0P0Y6V5	-
Os12g0151000	LOC_Os12g05540	Oryza sativa	-1.35877	0.0443588	4351517|4351518	Q2QXM4|Q2QXM3	probable purple acid phosphatase 20|sialyltransferase-like protein 2
Os12g0151500	LOC_Os12g05550	Oryza sativa	-1.01847	0.201858	4351518	Q2QXM3	sialyltransferase-like protein 2
Os12g0161100	LOC_Os12g06410	Oryza sativa	-3.0784	0.331851	4351568	A0A0P0Y7A8	E3 ubiquitin-protein ligase PUB23
Os12g0211301	LOC_Os12g10830	Oryza sativa	-inf	0.0430131	-	A0A0P0Y897	-
Os12g0211500	LOC_Os12g10870	Oryza sativa	-inf	0.227762	4351782	Q0IPE2	receptor-like protein 12
Os12g0216500	None	Oryza sativa	-inf	0.00152212	-	A0A0P0Y840	-
Os12g0217400	LOC_Os12g11500	Oryza sativa	-3.76685	0.0471684	-	A0A0P0Y8B7	Leucine Rich Repeat family protein, expressed [Source:UniProtKB/TrEMBL;Acc:Q2QVV6]
Os12g0218600	LOC_Os12g11690	Oryza sativa	-inf	0.00152212	-	Q2QVT7	Expressed protein; cDNA clone:001-119-B11, full insert sequence [Source:UniProtKB/TrEMBL;Acc:Q2QVT7]
Os12g0219700	LOC_Os12g11830	Oryza sativa	-inf	0.0124083	-	A0A0P0Y891	-
Os12g0228032	None	Oryza sativa	-2.54387	0.168446	-|-|-|9272305	A0A0P0Y8C9|A0A0P0Y899|B7ER93|A0A0N7KTS3	-|-|Expressed protein; cDNA clone:J033003J10, full insert sequence [Source:UniProtKB/TrEMBL;Acc:B7ER93]|cleavage and polyadenylation specificity factor subunit 7
Os12g0228300	LOC_Os12g12650	Oryza sativa	-5.6868	0.0503428	-|-|9272305	A0A0P0Y898|A0A0P0Y8C8|A0A0N7KTS3	-|-|cleavage and polyadenylation specificity factor subunit 7
Os12g0228325	None	Oryza sativa	-2.54387	0.168446	-|-|-|9272305	A0A0P0Y8C9|A0A0P0Y899|B7ER93|A0A0N7KTS3	-|-|Expressed protein; cDNA clone:J033003J10, full insert sequence [Source:UniProtKB/TrEMBL;Acc:B7ER93]|cleavage and polyadenylation specificity factor subunit 7
Os12g0228350	LOC_Os12g12650	Oryza sativa	-7.93554	0.113049	-	A0A0P0Y8I8	Putative uncharacterized protein [Source:UniProtKB/TrEMBL;Acc:B9GCG1]
Os12g0228400	LOC_Os12g12664	Oryza sativa	-2.54387	0.168446	-|-|-|9272305	A0A0P0Y8C9|A0A0P0Y899|B7ER93|A0A0N7KTS3	-|-|Expressed protein; cDNA clone:J033003J10, full insert sequence [Source:UniProtKB/TrEMBL;Acc:B7ER93]|cleavage and polyadenylation specificity factor subunit 7
Os12g0228450	LOC_Os12g12680	Oryza sativa	-5.6868	0.0503428	-|-|9272305	A0A0P0Y898|A0A0P0Y8C8|A0A0N7KTS3	-|-|cleavage and polyadenylation specificity factor subunit 7
Os12g0228500	LOC_Os12g12690	Oryza sativa	-5.6868	0.0503428	-|-|9272305	A0A0P0Y898|A0A0P0Y8C8|A0A0N7KTS3	-|-|cleavage and polyadenylation specificity factor subunit 7
Os12g0228900	LOC_Os12g12740	Oryza sativa	-3.48172	0.00282889	4351826	A0A0P0Y8E5	uncharacterized LOC4351826
Os12g0229100	LOC_Os12g12765	Oryza sativa	-inf	0.00152212	-	A0A0P0Y8A2	-
Os12g0230100	LOC_Os12g12850	Oryza sativa	-1.04487	0.00152212	4351828	Q2QVG9	chaperone protein ClpC2, chloroplastic
Os12g0244000	LOC_Os12g14059	Oryza sativa	-inf	0.00152212	-	A0A0P0Y8R2	-
Os12g0244200	LOC_Os12g14080	Oryza sativa	-2.71391	0.00152212	4351876	Q2QV44	54S ribosomal protein L37, mitochondrial
Os12g0244500	LOC_Os12g14110	Oryza sativa	-3.53744	0.00152212	4351878	Q2QV41	uncharacterized LOC4351878
Os12g0245000	LOC_Os12g14140	Oryza sativa	-5.60369	0.330133	4351881	A0A0N7KTT6	mediator of RNA polymerase II transcription subunit 15a
Os12g0257450	LOC_Os12g15505	Oryza sativa	-inf	0.00152212	-	-	-
Os12g0288400	LOC_Os12g19030	Oryza sativa	-1.00961	0.0204809	4352002	Q2QTN7	E3 ubiquitin-protein ligase RGLG2
Os12g0299150	None	Oryza sativa	-1.3646	0.142823	9271475	C7J9U6	Os12g0299150 protein [Source:UniProtKB/TrEMBL;Acc:C7J9U6]
Os12g0299700	LOC_Os12g20410	Oryza sativa	-inf	0.00152212	4352036	Q2QT96	uncharacterized LOC4352036
Os12g0405300	LOC_Os12g21734	Oryza sativa	-1.65497	0.222237	-	A0A0N7KTX4	-
Os12g0408800	None	Oryza sativa	-inf	0.00152212	-	A0A0N7KTX7	-
Os12g0417300	LOC_Os12g22880	Oryza sativa	-2.99958	0.293444	107279750	A0A0P0Y9H8	uncharacterized LOC107279750
Os12g0425500	LOC_Os12g23754	Oryza sativa	-inf	0.00152212	-	B9GCW4	Putative uncharacterized protein [Source:UniProtKB/TrEMBL;Acc:B9GCW4]
Os12g0428700	LOC_Os12g24084	Oryza sativa	-inf	0.00152212	-	A0A0P0Y9M5	-
Os12g0437800	LOC_Os12g25090	Oryza sativa	-2.69953	0.0223124	4352127	Q5EII3	uncharacterized LOC4352127
Os12g0439201	None	Oryza sativa	-inf	0.00152212	-	A0A0N7KTZ3	-
Os12g0441700	LOC_Os12g25494	Oryza sativa	-inf	0.00152212	-	A0A0P0YA27	-
Os12g0450500	LOC_Os12g26480	Oryza sativa	-2.36927	0.00152212	-	Q2QRT3	Expressed protein; cDNA clone:J013158F09, full insert sequence [Source:UniProtKB/TrEMBL;Acc:Q2QRT3]
Os12g0456700	LOC_Os12g27102	Oryza sativa	-inf	0.00152212	4352174	Q0ING5	glycerophosphodiester phosphodiesterase GDPDL4
Os12g0456783	None	Oryza sativa	-inf	0.00152212	-	-	-
Os12g0458900	LOC_Os12g27335	Oryza sativa	-inf	0.00152212	4352178	Q0ING2	Os12g0458900 protein [Source:UniProtKB/TrEMBL;Acc:Q0ING2]
Os12g0460800	LOC_Os12g27520	Oryza sativa	-2.2112	0.00152212	4352182	A0A0P0YA82	serine/threonine-protein kinase AFC2
Os12g0468300	LOC_Os12g28250	Oryza sativa	-inf	0.00152212	-	A0A0P0YA15	-
Os12g0478900	LOC_Os12g29480	Oryza sativa	-3.76401	0.353811	9266567	Q2QQY1	SH3 and multiple ankyrin repeat domains protein 2
Os12g0483700	None	Oryza sativa	-2.99167	0.186958	-	A0A0P0YA79	-
Os12g0492600	None	Oryza sativa	-inf	0.00152212	-	A0A0P0YAD1	-
Os12g0544600	LOC_Os12g35940	Oryza sativa	-1.50088	0.0170463	4352450	A0A0P0YB27	uncharacterized LOC4352450
Os12g0555000	LOC_Os12g36830	Oryza sativa	-3.36653	0.00282889	4352487	Q75T45	major allergen Dau c 1
Os12g0555200	LOC_Os12g36850	Oryza sativa	-3.3747	0.00152212	4352488	Q2QNT0	major pollen allergen Bet v 1-D/H
Os12g0555300	LOC_Os12g36860	Oryza sativa	-3.88212	0.319261	4352489	Q2QNS9	major pollen allergen Bet v 1-G
Os12g0574400	LOC_Os12g38590	Oryza sativa	-1.37448	0.00152212	4352601	Q2QN93	uncharacterized LOC4352601
Os12g0574500	None	Oryza sativa	-1.46954	0.00282889	4352602	Q0IME5	Os12g0574500 protein [Source:UniProtKB/TrEMBL;Acc:Q0IME5]
Os12g0592900	LOC_Os12g40180	Oryza sativa	-1.99532	0.320611	4352683	Q2QMS6	uncharacterized LOC4352683
Os12g0594950	LOC_Os12g40330	Oryza sativa	-2.15562	0.0516785	9272261	Q2QMR0	uncharacterized LOC9272261

## Sheet: Table S6b
Table S6b Differentially expressed genes in H1 derived from T45-4x
Gene Symbol	Gene ID	Species Scientific Name	Log2(Fold_Change)	Q-value	Entrez Gene	SwissProt	Annoation
Os01g0109500	LOC_Os01g01940	Oryza sativa	1.74004	0.28763	4326132	Q658A7	uncharacterized LOC4326132
Os01g0130900	LOC_Os01g03980	Oryza sativa	1.37731	0.00223494	4325978	Q9LGC2	zinc finger protein ZIC 2
Os01g0132400	LOC_Os01g04090	Oryza sativa	1.39101	0.00223494	4325798	Q5ZCM0	uncharacterized LOC4325798
Os01g0156300	LOC_Os01g06340	Oryza sativa	1.28985	0.0312517	4324083	Q5ZCD5	uncharacterized LOC4324083
Os01g0157200	LOC_Os01g06400	Oryza sativa	1.06283	0.0486708	4324084|4324087	Q5ZCD1|Q9FYQ0	uncharacterized LOC4324084|cell number regulator 8
Os01g0157500	LOC_Os01g06430	Oryza sativa	1.74008	0.0408809	9266789	A0A0P0UYR6	Os01g0157500 protein; Putative uncharacterized protein P0011G08.39 [source:UniProtKB/TrEMBL;Acc:Q5ZCC8]
Os01g0157600	LOC_Os01g06440	Oryza sativa	1.63681	0.160532	4324085	A0A0P0UYA2	uncharacterized LOC4324085
Os01g0157900	LOC_Os01g06460	Oryza sativa	1.06283	0.0486708	4324084|4324087	Q5ZCD1|Q9FYQ0	uncharacterized LOC4324084|cell number regulator 8
Os01g0159800	LOC_Os01g06640	Oryza sativa	1.33666	0.359048	4324065	A0A0P0UYC0	putative transcription factor bHLH107
Os01g0164800	LOC_Os01g07110	Oryza sativa	1.1387	0.239859	4324417|4324417	Q0JQF9|Q0JQF8	protein BREAsT CANCER sUsCEPTIBILITY 2 homolog B|Os01g0164900 protein [source:UniProtKB/TrEMBL;Acc:Q0JQF8]
Os01g0164900	LOC_Os01g07110	Oryza sativa	1.1387	0.239859	4324417|4324417	Q0JQF9|Q0JQF8	protein BREAsT CANCER sUsCEPTIBILITY 2 homolog B|Os01g0164900 protein [source:UniProtKB/TrEMBL;Acc:Q0JQF8]
Os01g0171100	LOC_Os01g07640	Oryza sativa	4.2343	0.0468233	107276823	A0A0P0UZ90	ankyrin-1-like
Os01g0173600	LOC_Os01g07850	Oryza sativa	1.98651	0.066897	4327121	Q94E60	uncharacterized LOC4327121
Os01g0183300	LOC_Os01g08780	Oryza sativa	1.88367	0.249198	4325335	Q5VRY7	type IV inositol polyphosphate 5-phosphatase 3
Os01g0190000	LOC_Os01g09430	Oryza sativa	1.00058	0.36033	4326774	A0A0P0UZ39	clavaminate synthase-like protein At3g21360
Os01g0207500	None	Oryza sativa	1.03826	0.0895712	4325524	Q0JPR2	Os01g0207500 protein [source:UniProtKB/TrEMBL;Acc:Q0JPR2]
Os01g0207600	LOC_Os01g10960	Oryza sativa	1.13287	0.167621	-	A0A0P0UZZ3	-
Os01g0209566	None	Oryza sativa	1.0846	0.0243767	-	A0A0P0UZQ3	-
Os01g0219600	LOC_Os01g12030	Oryza sativa	2.19741	0.353918	4324641|4324643	Q5NAT8|Q5NAT0	endoglucanase 1|endoglucanase 2
Os01g0220100	LOC_Os01g12070	Oryza sativa	2.19741	0.353918	4324641|4324643	Q5NAT8|Q5NAT0	endoglucanase 1|endoglucanase 2
Os01g0231000	LOC_Os01g13030	Oryza sativa	1.12653	0.0408809	4325890	Q5NB25	auxin-responsive protein IAA3
Os01g0235400	LOC_Os01g13430	Oryza sativa	1.0009	0.0322499	4327779	Q0JP92	exportin-2
Os01g0243600	LOC_Os01g14130	Oryza sativa	1.20277	0.162708	4326748|4326749|-	Q8s2N4|Q5NA70|A0A0P0V0R9	uncharacterized LOC4326748|glucan endo-1,3-beta-D-glucosidase|-
Os01g0243700	LOC_Os01g14140	Oryza sativa	1.20277	0.162708	4326748|4326749|-	Q8s2N4|Q5NA70|A0A0P0V0R9	uncharacterized LOC4326748|glucan endo-1,3-beta-D-glucosidase|-
Os01g0243800	None	Oryza sativa	1.20277	0.162708	4326748|4326749|-	Q8s2N4|Q5NA70|A0A0P0V0R9	uncharacterized LOC4326748|glucan endo-1,3-beta-D-glucosidase|-
Os01g0244400	LOC_Os01g14220	Oryza sativa	1.70818	0.00223494	9271003	A0A0N7KCN3	uncharacterized LOC9271003
Os01g0245532	LOC_Os01g14320	Oryza sativa	1.56514	0.0375917	107275445	Q5NA90	uncharacterized LOC107275445
Os01g0245700	None	Oryza sativa	1.56298	0.0365391	9268192|-	A0A0P0V0Y2|A0A0P0V099	Os01g0245700 protein [source:UniProtKB/TrEMBL;Acc:C7IXB8]|Putative uncharacterized protein OsJNBa0004G10.12 [source:UniProtKB/TrEMBL;Acc:Q1EHs3]
Os01g0245901	LOC_Os01g14340	Oryza sativa	1.58473	0.00888665	9268192|-	A0A0P0V0Y2|A0A0P0V099	Os01g0245700 protein [source:UniProtKB/TrEMBL;Acc:C7IXB8]|Putative uncharacterized protein OsJNBa0004G10.12 [source:UniProtKB/TrEMBL;Acc:Q1EHs3]
Os01g0255700	LOC_Os01g15210	Oryza sativa	1.45636	0.0208755	107278123	A0A0P0V113	uncharacterized LOC107278123
Os01g0267600	LOC_Os01g16220	Oryza sativa	1.0557	0.182118	4324382	Q5NBL8	protein sAD1/UNC-84 domain protein 1
Os01g0281000	LOC_Os01g17390	Oryza sativa	1.1179	0.0927805	4326912|-	Q9LG67|A0A0P0V119	F-box protein At2g32560|-
Os01g0281100	LOC_Os01g17396	Oryza sativa	1.37026	0.0492405	4326913|4326914	Q5NAB4|B9EVJ5	uncharacterized LOC4326913|cyclin-B1-3
Os01g0281200	LOC_Os01g17402	Oryza sativa	1.37026	0.0492405	4326913|4326914	Q5NAB4|B9EVJ5	uncharacterized LOC4326913|cyclin-B1-3
Os01g0281250	None	Oryza sativa	1.1179	0.0927805	4326912|-	Q9LG67|A0A0P0V119	F-box protein At2g32560|-
Os01g0298500	None	Oryza sativa	2.13167	0.094897	-	A0A0P0V1H6	-
Os01g0363300	LOC_Os01g26120	Oryza sativa	1.18468	0.00412386	4325816	Q9ARX2	CAsP-like protein 1E1
Os01g0369200	LOC_Os01g27160	Oryza sativa	1.0713	0.0232341	4325736	Q93VL5	cullin-1
Os01g0527600	LOC_Os01g34350	Oryza sativa	1.21738	0.0118252	4323938	A0A0P0V3H7	probable RNA-dependent RNA polymerase sHL2
Os01g0566000	LOC_Os01g38520	Oryza sativa	1.5868	0.189251	4327930	Q942Q6	uncharacterized LOC4327930
Os01g0609200	LOC_Os01g42370	Oryza sativa	1.63568	0.0477529	4327727	A0A0P0V536	ABC transporter G family member 35
Os01g0640000	LOC_Os01g45290	Oryza sativa	3.06818	0.0801064	9266472	A0A0P0V5s4	carbonic anhydrase, chloroplastic
Os01g0659800	LOC_Os01g47040	Oryza sativa	1.8882	0.0582292	4327168	Q8sA25	uncharacterized LOC4327168
Os01g0660800	LOC_Os01g47180	Oryza sativa	1.39849	0.172029	4327176	Q5sMR6	Werner syndrome-like exonuclease
Os01g0660900	LOC_Os01g47190	Oryza sativa	1.54872	0.019671	4327177	A0A0P0V643	uncharacterized LOC4327177
Os01g0667800	LOC_Os01g47750	Oryza sativa	1.00756	0.108075	4326323	Q0JKK3	Os01g0667800 protein [source:UniProtKB/TrEMBL;Acc:Q0JKK3]
Os01g0674700	LOC_Os01g48380	Oryza sativa	1.13048	0.0158468	4325508	B9EYK3	pentatricopeptide repeat-containing protein At1g30610, chloroplastic
Os01g0679600	LOC_Os01g48760	Oryza sativa	1.40993	0.145915	4325281	Q5QM87	UPF0678 fatty acid-binding protein-like protein At1g79260
Os01g0684800	LOC_Os01g49110	Oryza sativa	1.47356	0.0565434	4324143|-|4324147	A0A0P0V6P5|A0A0P0V6P3|Q5N7M8	protein prenyltransferase alpha subunit repeat-containing protein 1-B|Cyst nematode resistance protein-like protein [source:UniProtKB/TrEMBL;Acc:Q5N7N0]|Os01g0685300 protein; Putative uncharacterized protein P0445E10.32; Putative uncharacterized protein P0478H03.22 [source:UniProtKB/TrEMBL;Acc:Q5N7M8]
Os01g0685100	LOC_Os01g49130	Oryza sativa	1.47356	0.0565434	4324143|-|4324147	A0A0P0V6P5|A0A0P0V6P3|Q5N7M8	protein prenyltransferase alpha subunit repeat-containing protein 1-B|Cyst nematode resistance protein-like protein [source:UniProtKB/TrEMBL;Acc:Q5N7N0]|Os01g0685300 protein; Putative uncharacterized protein P0445E10.32; Putative uncharacterized protein P0478H03.22 [source:UniProtKB/TrEMBL;Acc:Q5N7M8]
Os01g0685300	LOC_Os01g49154	Oryza sativa	1.47356	0.0565434	4324143|-|4324147	A0A0P0V6P5|A0A0P0V6P3|Q5N7M8	protein prenyltransferase alpha subunit repeat-containing protein 1-B|Cyst nematode resistance protein-like protein [source:UniProtKB/TrEMBL;Acc:Q5N7N0]|Os01g0685300 protein; Putative uncharacterized protein P0445E10.32; Putative uncharacterized protein P0478H03.22 [source:UniProtKB/TrEMBL;Acc:Q5N7M8]
Os01g0691050	None	Oryza sativa	3.82991	0.0145346	-|4325637|9272248|4325640	A0A0P0V6U7|Q0JK81|A0A0P0V6T9|Q0JK78	Uncharacterized protein [source:UniProtKB/TrEMBL;Acc:B9EYX2]|Os01g0691200 protein [source:UniProtKB/TrEMBL;Acc:Q0JK81]|reticulon-like protein B9|DNA repair helicase XPB1
Os01g0691100	LOC_Os01g49640	Oryza sativa	5.44397	0.00412386	4325636|4325638|4325639	A0A0P0V6U6|Q0JK80|Q5N7Q4	non-specific lipid-transfer protein 2|non-specific lipid-transfer protein 2|uncharacterized LOC4325639
Os01g0691200	None	Oryza sativa	3.82991	0.0145346	-|4325637|9272248|4325640	A0A0P0V6U7|Q0JK81|A0A0P0V6T9|Q0JK78	Uncharacterized protein [source:UniProtKB/TrEMBL;Acc:B9EYX2]|Os01g0691200 protein [source:UniProtKB/TrEMBL;Acc:Q0JK81]|reticulon-like protein B9|DNA repair helicase XPB1
Os01g0691300	LOC_Os01g49650	Oryza sativa	5.44397	0.00412386	4325636|4325638|4325639	A0A0P0V6U6|Q0JK80|Q5N7Q4	non-specific lipid-transfer protein 2|non-specific lipid-transfer protein 2|uncharacterized LOC4325639
Os01g0691400	LOC_Os01g49660	Oryza sativa	3.82991	0.0145346	-|4325637|9272248|4325640	A0A0P0V6U7|Q0JK81|A0A0P0V6T9|Q0JK78	Uncharacterized protein [source:UniProtKB/TrEMBL;Acc:B9EYX2]|Os01g0691200 protein [source:UniProtKB/TrEMBL;Acc:Q0JK81]|reticulon-like protein B9|DNA repair helicase XPB1
Os01g0691500	LOC_Os01g49670	Oryza sativa	5.44397	0.00412386	4325636|4325638|4325639	A0A0P0V6U6|Q0JK80|Q5N7Q4	non-specific lipid-transfer protein 2|non-specific lipid-transfer protein 2|uncharacterized LOC4325639
Os01g0691600	LOC_Os01g49680	Oryza sativa	3.82991	0.0145346	-|4325637|9272248|4325640	A0A0P0V6U7|Q0JK81|A0A0P0V6T9|Q0JK78	Uncharacterized protein [source:UniProtKB/TrEMBL;Acc:B9EYX2]|Os01g0691200 protein [source:UniProtKB/TrEMBL;Acc:Q0JK81]|reticulon-like protein B9|DNA repair helicase XPB1
Os01g0697400	LOC_Os01g50259	Oryza sativa	1.46904	0.297985	-	A0A0P0V718	-
Os01g0698000	LOC_Os01g50310	Oryza sativa	1.46776	0.0132272	4325295	Q8LJ05	uncharacterized LOC4325295
Os01g0715400	LOC_Os01g51754	Oryza sativa	3.38525	0.00223494	4325575	A0A0P0V7G8	alpha-amylase 3, chloroplastic
Os01g0715500	LOC_Os01g51770	Oryza sativa	2.51566	0.00412386	4325576	A0A0N7KDM4	mitochondrial outer membrane protein porin 4
Os01g0716300	LOC_Os01g51850	Oryza sativa	2.35096	0.162708	4325582	A0A0P0V7E8	UPF0544 protein C5orf45 homolog
Os01g0719300	LOC_Os01g52130	Oryza sativa	3.53471	0.00223494	4324697	Q942E2	probable sulfate transporter 3.5
Os01g0719350	None	Oryza sativa	3.60532	0.00223494	-	A0A0P0V7H6	-
Os01g0733200	LOC_Os01g53220	Oryza sativa	2.44146	0.00223494	4324158	Q942D6	heat stress transcription factor C-1b
Os01g0745850	None	Oryza sativa	1.14084	0.0375917	-	A0A0P0V872	-
Os01g0746700	LOC_Os01g54300	Oryza sativa	1.27077	0.0158468	4326178	Q0JJD4	mannan endo-1,4-beta-mannosidase 2
Os01g0774400	LOC_Os01g56750	Oryza sativa	1.05863	0.0826086	107278757	A0A0P0V8V9	uncharacterized LOC107278757
Os01g0782850	None	Oryza sativa	1.21724	0.0243767	-	A0A0P0V8Y3	-
Os01g0785400	LOC_Os01g57610	Oryza sativa	1.12816	0.117255	4327043	Q0JIP7	probable indole-3-acetic acid-amido synthetase GH3.1
Os01g0785500	None	Oryza sativa	1.27375	0.0848949	-	A0A0P0V909	-
Os01g0800400	LOC_Os01g58630	Oryza sativa	1.11976	0.243217	4327956	Q8s2H6	pentatricopeptide repeat-containing protein At1g33350
Os01g0805500	LOC_Os01g59110	Oryza sativa	1.03859	0.022062	4327546	A0A0P0V9J2	UDP-glycosyltransferase 87A2
Os01g0805600	LOC_Os01g59120	Oryza sativa	1.07428	0.0817497	4327547	A0A0P0V9C6	cyclin-B1-1
Os01g0805975	None	Oryza sativa	1.53231	0.00412386	-	A0A0P0V9D5	-
Os01g0806000	LOC_Os01g59160	Oryza sativa	1.33907	0.00223494	4327551	A0A0P0V9G8	rhomboid-like protein 20
Os01g0808900	LOC_Os01g59410	Oryza sativa	3.54482	0.228348	4327561	Q8s202	circumsporozoite protein
Os01g0810800	LOC_Os01g59570	Oryza sativa	2.754	0.302066	9272032	B7FAC9	probable LRR receptor-like serine/threonine-protein kinase At1g51810
Os01g0843366	None	Oryza sativa	2.70302	0.319738	-	-	-
Os01g0846500	LOC_Os01g62790	Oryza sativa	1.53018	0.00223494	4327467	Q5N789	protein HEsO1
Os01g0852500	LOC_Os01g63354	Oryza sativa	1.42128	0.0365391	4324815	Q5N9B3	uncharacterized LOC4324815
Os01g0858900	LOC_Os01g63970	Oryza sativa	1.06859	0.260583	4325058	Q94DD4	sialyltransferase-like protein 1
Os01g0863100	LOC_Os01g64330	Oryza sativa	1.25076	0.0171107	-|-	A0A0P0VAV8|A0A0P0VAR8	-|-
Os01g0863166	LOC_Os01g64350	Oryza sativa	1.52529	0.00412386	-|-	-|A0A0P0VAR8	-|-
Os01g0865400	LOC_Os01g64540	Oryza sativa	1.93381	0.0887485	4324794	Q8LJC6	putative UDP-rhamnose:rhamnosyltransferase 1
Os01g0909150	None	Oryza sativa	3.26604	0.288646	107277645	A0A0P0VBW4	histone deacetylase HDT2-like
Os01g0917700	LOC_Os01g68890	Oryza sativa	1.25805	0.0492405	4324356	A0A0P0VC22	CRIB domain-containing protein RIC4
Os01g0917801	None	Oryza sativa	1.08318	0.182602	-	A0A0P0VC17	-
Os01g0927000	LOC_Os01g70220	Oryza sativa	1.00636	0.359523	4326952	Q5JK06	histone-lysine N-methyltransferase, H3 lysine-9 specific sUVH4
Os01g0942900	LOC_Os01g71540	Oryza sativa	4.08776	0.00223494	9269629	B7FA83	uncharacterized LOC9269629
Os01g0943800	LOC_Os01g71590	Oryza sativa	4.11579	0.375162	4326058	B7E3R6	uncharacterized LOC4326058
Os01g0944200	LOC_Os01g71630	Oryza sativa	3.85575	0.00223494	4326061	A0A0P0VCV4	uncharacterized LOC4326061
Os01g0950700	LOC_Os01g72190	Oryza sativa	1.39941	0.0767665	-	A0A0P0VCY2	-
Os01g0956500	LOC_Os01g72630	Oryza sativa	5.04021	0.00223494	4325412	Q5JJU0	uncharacterized LOC4325412
Os01g0961300	None	Oryza sativa	3.41331	0.00412386	-	A0A0P0VD95	-
Os01g0962000	LOC_Os01g73100	Oryza sativa	1.12832	0.0955939	-	A0A0P0VD51	-
Os01g0967800	LOC_Os01g73670	Oryza sativa	3.55001	0.00223494	4324010	A0A0P0VD94	uncharacterized LOC4324010
Os01g0967900	LOC_Os01g73680	Oryza sativa	2.58442	0.00223494	4324011	Q8sA06	probable aspartyl aminopeptidase
Os01g0968000	LOC_Os01g73690	Oryza sativa	2.37303	0.00740724	4324012	A0A0N7KEH1	proteinaceous RNase P 2
Os01g0972900	LOC_Os01g74146	Oryza sativa	1.0659	0.125533	4326397	Q5JM92	protein FIZZY-RELATED 3
Os01g0974400	LOC_Os01g74320	Oryza sativa	1.53492	0.333966	4324295	Q94CT7	probable E3 ubiquitin-protein ligase XBOs31
Os01g0976600	LOC_Os01g74520	Oryza sativa	1.01375	0.0913005	4324310	A0A0P0VDF7	2-methoxy-6-polyprenyl-1,4-benzoquinol methylase, mitochondrial
Os01g0976750	None	Oryza sativa	1.02145	0.140486	-	Q5JNB9	Putative uncharacterized protein P0020E09.11 [source:UniProtKB/TrEMBL;Acc:Q5JNB9]
Os01g0977250	None	Oryza sativa	1.03024	0.218929	-	A0A0P0VDM0	-
Os02g0109400	LOC_Os02g01940	Oryza sativa	1.17035	0.238255	4328036|-	A0A0P0VE06|A0A0P0VE20	lysine-specific demethylase JMJ25|-
Os02g0109501	LOC_Os02g01940	Oryza sativa	1.17035	0.238255	4328036|-	A0A0P0VE06|A0A0P0VE20	lysine-specific demethylase JMJ25|-
Os02g0132200	LOC_Os02g03940	Oryza sativa	1.38004	0.022062	4328202	A0A0P0VEF9	uncharacterized LOC4328202
Os02g0134300	LOC_Os02g04160	Oryza sativa	1.02437	0.400347	4328219	Q0E463	transcription elongation factor 1 homolog
Os02g0136400	LOC_Os02g04380	Oryza sativa	2.10256	0.00223494	4328231	A0A0P0VEG0	Putative uncharacterized protein [source:UniProtKB/TrEMBL;Acc:A3A2X3]
Os02g0158100	LOC_Os02g06340	Oryza sativa	1.26637	0.0547883	4328363	Q6ET46	EH domain-containing protein 1
Os02g0158200	None	Oryza sativa	1.28	0.0459112	-	A0A0P0VEY6	-
Os02g0179500	LOC_Os02g08320	Oryza sativa	1.64737	0.00223494	4328501	Q6ETK9	heptahelical transmembrane protein ADIPOR2
Os02g0179600	LOC_Os02g08330	Oryza sativa	1.61129	0.00223494	4328502	Q6ETK8	uncharacterized LOC4328502
Os02g0214766	None	Oryza sativa	1.93126	0.00223494	-	A0A0N7KEX4	-
Os02g0214900	LOC_Os02g12350	Oryza sativa	1.80043	0.00223494	4328717	Q7Y0Y6	probable histone deacetylase 19
Os02g0215200	LOC_Os02g12380	Oryza sativa	1.48084	0.0547883	4328720	Q6YV04	probable histone deacetylase 19
Os02g0215300	None	Oryza sativa	1.426	0.0808009	-	A0A0P0VGF3	-
Os02g0244000	LOC_Os02g14710	Oryza sativa	2.22295	0.140486	9271484	A0A0P0VGX9	uncharacterized LOC9271484
Os02g0260200	LOC_Os02g15950	Oryza sativa	1.17514	0.0118252	4328935	Q0E293	F-box/kelch-repeat protein At3g61590
Os02g0272800	LOC_Os02g17292	Oryza sativa	1.82487	0.0386561	4328989|4328990	Q0E246|Q0E245	Os02g0272800 protein; cDNA clone:002-181-G01, full insert sequence [source:UniProtKB/TrEMBL;Acc:Q0E246]|disease resistance protein RPP13
Os02g0272850	None	Oryza sativa	2.71932	0.00223494	-	A0A0P0VHG5	-
Os02g0272900	LOC_Os02g17304	Oryza sativa	1.82487	0.0386561	4328989|4328990	Q0E246|Q0E245	Os02g0272800 protein; cDNA clone:002-181-G01, full insert sequence [source:UniProtKB/TrEMBL;Acc:Q0E246]|disease resistance protein RPP13
Os02g0289000	LOC_Os02g18750	Oryza sativa	1.13952	0.0232341	4329050	Q6K898	uncharacterized LOC4329050
Os02g0290900	LOC_Os02g18870	Oryza sativa	1.07592	0.1966	9271527	Q6K877	GDsL esterase/lipase 7
Os02g0291000	LOC_Os02g18880	Oryza sativa	1.07365	0.427266	107276277	A0A0N7KF45	calcineurin B-like protein 7
Os02g0318200	LOC_Os02g21310	Oryza sativa	1.62092	0.00223494	9268512	B9F5B4	uncharacterized LOC9268512
Os02g0323000	LOC_Os02g21750	Oryza sativa	1.03055	0.0572893	9270100	C7IY55	ABC transporter B family member 9
Os02g0323300	None	Oryza sativa	1.08153	0.019671	-	A0A0P0VIA0	-
Os02g0459600	LOC_Os02g26160	Oryza sativa	1.04753	0.15908	4329292	A0A0P0VIP0	probable L-type lectin-domain containing receptor kinase s.7
Os02g0490000	LOC_Os02g28870	Oryza sativa	1.32393	0.00223494	4329384	Q6K762	U-box domain-containing protein 73
Os02g0491300	LOC_Os02g28970	Oryza sativa	1.12408	0.103753	4329387	Q6K5Q2	uncharacterized LOC4329387
Os02g0495400	LOC_Os02g29300	Oryza sativa	1.18837	0.0118252	4329403	A0A0P0VJ90	uncharacterized LOC4329403
Os02g0514150	None	Oryza sativa	inf	0.0547883	-	A0A0P0VJH6	-
Os02g0514500	LOC_Os02g31030	Oryza sativa	1.29336	0.191563	4329468	A0A0P0VJM6	glycerophosphodiester phosphodiesterase GDPD1, chloroplastic
Os02g0521600	LOC_Os02g32190	Oryza sativa	1.06973	0.332232	-|4329500	A0A0P0VJU2|Q6H558	Putative uncharacterized protein [source:UniProtKB/TrEMBL;Acc:B9F0A7]|acyl-coenzyme A thioesterase 13
Os02g0521700	LOC_Os02g32200	Oryza sativa	1.06973	0.332232	-|4329500	A0A0P0VJU2|Q6H558	Putative uncharacterized protein [source:UniProtKB/TrEMBL;Acc:B9F0A7]|acyl-coenzyme A thioesterase 13
Os02g0538400	LOC_Os02g33540	Oryza sativa	1.23913	0.441202	4329581	A0A0P0VK33	uncharacterized LOC4329581
Os02g0543200	LOC_Os02g33840	Oryza sativa	1.29753	0.00223494	4329603	Q6EsY1	uncharacterized LOC4329603
Os02g0567800	LOC_Os02g35940	Oryza sativa	1.63857	0.00223494	4329717	Q6YTH5	tuliposide A-converting enzyme 2, chloroplastic
Os02g0591500	LOC_Os02g37850	Oryza sativa	1.55689	0.00587432	9272490	A0A0P0VL45	protein POLYCHOME
Os02g0593600	LOC_Os02g38040	Oryza sativa	1.06475	0.159982	4329845	Q6ZH85	plant intracellular Ras-group-related LRR protein 2
Os02g0617200	LOC_Os02g40420	Oryza sativa	1.70767	0.0255655	4329990	A0A0P0VLK7	uncharacterized LOC4329990
Os02g0627900	LOC_Os02g41760	Oryza sativa	1.18831	0.220081	9266932|-	B9F165|A0A0P0VLX8	putative disease resistance protein RGA3|-
Os02g0628100	None	Oryza sativa	1.18831	0.220081	9266932|-	B9F165|A0A0P0VLX8	putative disease resistance protein RGA3|-
Os02g0635400	LOC_Os02g42360	Oryza sativa	inf	0.00223494	-	-	-
Os02g0641300	LOC_Os02g42850	Oryza sativa	1.1184	0.441952	4330115	A0A0P0VM47	transcription factor MYB21
Os02g0658400	LOC_Os02g44102	Oryza sativa	1.2677	0.0158468	4330210|4330211	A0A0N7KFT6|Q6H678	uncharacterized LOC4330210|F-box protein At5g51370
Os02g0658500	LOC_Os02g44104	Oryza sativa	1.2677	0.0158468	4330210|4330211	A0A0N7KFT6|Q6H678	uncharacterized LOC4330210|F-box protein At5g51370
Os02g0658800	LOC_Os02g44108	Oryza sativa	1.85357	0.101573	4330213	Q0DYY6	expansin-B11
Os02g0658850	None	Oryza sativa	1.70096	0.183303	-	A0A0P0VMX4	-
Os02g0661600	LOC_Os02g44280	Oryza sativa	1.24764	0.0742542	107276942	A0A0N7KFT9	translation initiation factor IF-2-like
Os02g0666900	LOC_Os02g44700	Oryza sativa	1.39662	0.0118252	107277420	Q6EU86	RING-H2 finger protein ATL66-like
Os02g0702300	LOC_Os02g47390	Oryza sativa	1.4336	0.14931	-	A0A0P0VNN4	-
Os02g0702351	None	Oryza sativa	1.52797	0.341576	-	A0A0P0VNI7	-
Os02g0702400	LOC_Os02g47400	Oryza sativa	1.61446	0.00587432	4330443	Q6YVK6	pectin acetylesterase 8
Os02g0739700	LOC_Os02g50630	Oryza sativa	1.13262	0.447528	4330674	Q6Z5N3	E2F transcription factor-like E2FE
Os02g0743700	LOC_Os02g50990	Oryza sativa	1.37486	0.00412386	4330702	Q6Z2U9	NEP1-interacting protein-like 2
Os02g0743800	LOC_Os02g51000	Oryza sativa	1.46534	0.00223494	4330703	Q6Z2U7	protein BOBBER 2
Os02g0754500	LOC_Os02g51810	Oryza sativa	1.07479	0.194965	4330765	Q6Z697	outer envelope protein 64, mitochondrial
Os02g0784400	LOC_Os02g54310	Oryza sativa	1.16705	0.438753	9266758	Q6K7C9	uncharacterized LOC9266758
Os02g0794000	LOC_Os02g55090	Oryza sativa	1.1567	0.0171107	4330992	Q6K677	uncharacterized LOC4330992
Os02g0806300	LOC_Os02g56250	Oryza sativa	1.33726	0.0492405	9269581|9269581	A0A0P0VQX9|Q6K8F3	GATA transcription factor 11|Os02g0806400 protein; Putative uncharacterized protein OJ1111_C07.13-1 [source:UniProtKB/TrEMBL;Acc:Q6K8F3]
Os02g0806400	LOC_Os02g56250	Oryza sativa	1.33726	0.0492405	9269581|9269581	A0A0P0VQX9|Q6K8F3	GATA transcription factor 11|Os02g0806400 protein; Putative uncharacterized protein OJ1111_C07.13-1 [source:UniProtKB/TrEMBL;Acc:Q6K8F3]
Os02g0807200	None	Oryza sativa	1.54818	0.00223494	4331078	A0A0P0VR11	wall-associated receptor kinase 1
Os03g0109900	LOC_Os03g01940	Oryza sativa	2.43489	0.345574	4331350	A0A0P0Vs37	uncharacterized LOC4331350
Os03g0126300	LOC_Os03g03470	Oryza sativa	3.85143	0.0375917	4331470	Q10sD2	uncharacterized LOC4331470
Os03g0148300	LOC_Os03g05450	Oryza sativa	1.08579	0.257309	107276368	A0A0N7KGK8	uncharacterized LOC107276368
Os03g0157800	LOC_Os03g06190	Oryza sativa	1.11323	0.0365391	4331677	A0A0P0VTB0	protein RRP6-like 2
Os03g0159400	LOC_Os03g06350	Oryza sativa	1.41035	0.450419	4331690	Q10RH0	transcription repressor OFP12
Os03g0183300	LOC_Os03g08500	Oryza sativa	1.07095	0.0386561	4331848	Q0DUJ4	ethylene-responsive transcription factor ERF073
Os03g0183950	None	Oryza sativa	2.24846	0.185034	-	A0A0P0VTV0	-
Os03g0187400	LOC_Os03g08840	Oryza sativa	2.22128	0.408329	4331879	Q10QQ7	uncharacterized LOC4331879
Os03g0230300	LOC_Os03g12820	Oryza sativa	1.02304	0.113338	4332145	Q10PL7	probable inactive poly [ADP-ribose] polymerase sRO2
Os03g0254000	LOC_Os03g14900	Oryza sativa	1.04317	0.0243767	4332282	Q10NZ0	probable disease resistance protein At1g61300
Os03g0292200	LOC_Os03g18160	Oryza sativa	1.01898	0.118427	4332510	Q0Dss1	mitochondrial succinate-fumarate transporter 1
Os03g0353300	LOC_Os03g22990	Oryza sativa	1.28146	0.0103979	4332855	A0A0P0VYB3	uncharacterized LOC4332855
Os03g0353900	LOC_Os03g23050	Oryza sativa	1.13521	0.214784	4332859	Q10LD9	uncharacterized LOC4332859
Os03g0576400	LOC_Os03g37950	Oryza sativa	1.46359	0.0279368	-	A0A0P0VZM1	-
Os03g0577500	LOC_Os03g38050	Oryza sativa	1.19657	0.215179	4333312	A0A0N7KHK1	probable beta-1,3-galactosyltransferase 2
Os03g0578500	LOC_Os03g38170	Oryza sativa	1.73109	0.405935	9272177	A0A0P0W0F6	myosin-1
Os03g0589300	LOC_Os03g39230	Oryza sativa	2.82809	0.00223494	4333353	Q5W6J8	uncharacterized LOC4333353
Os03g0612450	None	Oryza sativa	1.33904	0.173691	-	A0A0P0W064	-
Os03g0616500	LOC_Os03g42040	Oryza sativa	1.62317	0.395377	9270983	A0A0P0W0s0	uncharacterized LOC9270983
Os03g0619600	LOC_Os03g42230	Oryza sativa	4.99342	0.00888665	4333464|9272411	Q6AV22|A0A0P0W0Z9	B3 domain-containing protein Os03g0619600|Os03g0619800 protein [source:UniProtKB/TrEMBL;Acc:C7IZM7]
Os03g0619700	LOC_Os03g42235	Oryza sativa	4.99342	0.00888665	4333464|9272411	Q6AV22|A0A0P0W0Z9	B3 domain-containing protein Os03g0619600|Os03g0619800 protein [source:UniProtKB/TrEMBL;Acc:C7IZM7]
Os03g0638400	LOC_Os03g43750	Oryza sativa	2.57773	0.244462	-	A0A0P0W150	Retrotransposon, putative, centromere-specific, expressed; cDNA clone:J033118B06, full insert sequence [source:UniProtKB/TrEMBL;Acc:Q10G98]
Os03g0653601	None	Oryza sativa	1.17618	0.243466	-|-|-|-	-|-|-|-	-|-|-|-
Os03g0663900	LOC_Os03g46110	Oryza sativa	1.57031	0.00223494	4333652	A0A0P0W141	non-specific lipid transfer protein-like 1
Os03g0679700	LOC_Os03g47610	Oryza sativa	1.05067	0.0854234	4333719	Q10F62	phosphomethylpyrimidine synthase, chloroplastic
Os03g0679800	LOC_Os03g47614	Oryza sativa	1.71117	0.00223494	4333720	A0A0P0W1F8	tankyrase
Os03g0689688	None	Oryza sativa	1.69865	0.0268096	-	A0A0P0W1Q2	-
Os03g0689833	LOC_Os03g48370	Oryza sativa	2.388	0.00223494	-|-	A0A0P0W1M5|A0A0P0W1M4	-|-
Os03g0689866	LOC_Os03g48370	Oryza sativa	2.388	0.00223494	-|-	A0A0P0W1M5|A0A0P0W1M4	-|-
Os03g0701100	LOC_Os03g49430	Oryza sativa	1.78608	0.0291452	4333826	A0A0N7KHW2	pre-mRNA-splicing factor 18
Os03g0715600	LOC_Os03g50760	Oryza sativa	1.1887	0.116608	9270836	A3AM33	uncharacterized LOC9270836
Os03g0716200	LOC_Os03g50780	Oryza sativa	1.20329	0.0103979	4333910	Q8W342	PHD finger protein MALE MEIOCYTE DEATH 1
Os03g0720400	LOC_Os03g51090	Oryza sativa	1.18654	0.21431	4333933|-	Q6AsV3|A0A0N7KHY6	uncharacterized LOC4333933|-
Os03g0720500	None	Oryza sativa	1.18654	0.21431	4333933|-	Q6AsV3|A0A0N7KHY6	uncharacterized LOC4333933|-
Os03g0721700	LOC_Os03g51180	Oryza sativa	1.93941	0.00223494	-	A0A0N7KHY7	-
Os03g0721900	LOC_Os03g51200	Oryza sativa	1.24754	0.150345	4333939	A0A0P0W2D5	probable histone H2AXa
Os03g0724100	LOC_Os03g51430	Oryza sativa	1.533	0.450419	4333953	Q75GU9	phosphatidylinositol transfer protein PDR17
Os03g0724600	LOC_Os03g51470	Oryza sativa	1.12303	0.022062	4333957	Q0DP01	uncharacterized LOC4333957
Os03g0765400	LOC_Os03g55660	Oryza sativa	1.21218	0.00587432	9267365	Q7Y0E0	Expressed protein; Os03g0765400 protein; Putative uncharacterized protein OsJNBa0079B15.20 [source:UniProtKB/TrEMBL;Acc:Q7Y0E0]
Os03g0812500	LOC_Os03g59774	Oryza sativa	1.34344	0.311595	-	-	-
Os03g0822100	LOC_Os03g60730	Oryza sativa	1.78467	0.052997	4334607	A0A0P0W511	zinc finger BED domain-containing protein RICEsLEEPER 2-like
Os03g0825300	LOC_Os03g61010	Oryza sativa	1.30105	0.00412386	4334630	Q10BA8	probable serine/threonine-protein kinase At5g41260
Os03g0825900	LOC_Os03g61070	Oryza sativa	3.66356	0.00223494	4334636	Q10BA2	proline-rich receptor-like protein kinase PERK8
Os03g0828800	LOC_Os03g61310	Oryza sativa	3.08191	0.315355	4334654	Q10B65	G-type lectin s-receptor-like serine/threonine-protein kinase RLK1
Os03g0846200	None	Oryza sativa	8.24464	0.0477529	4334768	A0A0N7KID9	Os03g0846200 protein [source:UniProtKB/TrEMBL;Acc:Q0DLU2]
Os03g0851000	LOC_Os03g63400	Oryza sativa	1.04513	0.052135	4334799	Q851Y9	transcription factor BTF3 homolog 4
Os03g0851800	LOC_Os03g63490	Oryza sativa	1.35405	0.243217	4334806	A0A0P0W5J4	pantoate--beta-alanine ligase
Os03g0857600	LOC_Os03g64050	Oryza sativa	1.00954	0.253957	4334847	Q84M79	probable carbohydrate esterase At4g34215
Os04g0115200	LOC_Os04g02490	Oryza sativa	inf	0.00223494	4334942	Q6YT99	uncharacterized LOC4334942
Os04g0201200	LOC_Os04g12480	Oryza sativa	1.65154	0.00223494	4335144	A0A0P0W7A7	pumilio homolog 3
Os04g0321800	LOC_Os04g25570	Oryza sativa	1.14551	0.438601	4335480	A0A0P0W8P1	Probable protein phosphatase 2C 38 [source:UniProtKB/swiss-Prot;Acc:Q7XW27]
Os04g0330301	None	Oryza sativa	5.09289	0.0428726	-	A0A0P0W938	-
Os04g0373150	None	Oryza sativa	1.44965	0.00223494	-	A0A0P0W9L0	-
Os04g0379800	LOC_Os04g31050	Oryza sativa	1.07974	0.28477	4335626	Q0JDT0	uncharacterized LOC4335626
Os04g0412350	None	Oryza sativa	1.0992	0.0832433	9271244	B9FF29	Os04g0412400 protein [source:UniProtKB/TrEMBL;Acc:B9FF29]
Os04g0432400	LOC_Os04g35280	Oryza sativa	2.27619	0.0848949	4335880	A0A0P0WAC5	cytosolic invertase 1-like
Os04g0445000	LOC_Os04g36740	Oryza sativa	1.53596	0.00412386	4335955	A0A0P0WAU4	potassium channel KOR2
Os04g0445025	None	Oryza sativa	1.43872	0.00223494	-|-	-|-	-|-
Os04g0445050	None	Oryza sativa	1.43872	0.00223494	-|-	-|-	-|-
Os04g0452500	LOC_Os04g37960	Oryza sativa	1.17803	0.0365391	4336010	Q7FAD5	synaptonemal complex protein ZEP1
Os04g0475400	LOC_Os04g39960	Oryza sativa	1.44149	0.0607625	107277892	Q7XKU7	NAC domain-containing protein 67-like
Os04g0487400	LOC_Os04g41050	Oryza sativa	2.46287	0.00223494	-	Q7XsB3	OJ991113_30.9 protein [source:UniProtKB/TrEMBL;Acc:Q7XsB3]
Os04g0500900	LOC_Os04g42260	Oryza sativa	1.08549	0.101573	9269012	A0A0P0WC52	probable protein phosphatase 2C 42
Os04g0525600	LOC_Os04g44400	Oryza sativa	1.16474	0.111242	4336449	Q0JBL5	ATP-dependent Clp protease proteolytic subunit
Os04g0546100	LOC_Os04g46170	Oryza sativa	1.19828	0.00740724	-|4336567	-|A0A0P0WD03	-|protein ROOT PRIMORDIUM DEFECTIVE 1
Os04g0571300	LOC_Os04g48270	Oryza sativa	1.01222	0.165907	4336716	Q0JAW8	F-box protein PP2-A13
Os04g0576700	LOC_Os04g48730	Oryza sativa	1.43755	0.00223494	4336739	Q7XUH6	uncharacterized LOC4336739
Os04g0578900	LOC_Os04g48970	Oryza sativa	8.85402	0.0733937	-	A0A0P0WDR9	-
Os04g0625900	LOC_Os04g53450	Oryza sativa	1.33614	0.00223494	4337065	A0A0P0WEY9	uncharacterized LOC4337065
Os04g0625950	None	Oryza sativa	1.37309	0.00223494	-	-	-
Os04g0626500	LOC_Os04g53496	Oryza sativa	1.85832	0.0243767	4337070	A0A0P0WF22	Os04g0626500 protein [source:UniProtKB/TrEMBL;Acc:Q0J9X6]
Os04g0629500	LOC_Os04g53740	Oryza sativa	1.86434	0.075151	4337091	Q0J9V5	thioredoxin-like protein CXXs1
Os04g0629600	LOC_Os04g53750	Oryza sativa	1.36664	0.00223494	4337092	Q0J9V4	Os04g0629600 protein; cDNA clone:J023062I06, full insert sequence [source:UniProtKB/TrEMBL;Acc:Q0J9V4]
Os04g0629700	LOC_Os04g53760	Oryza sativa	1.21428	0.0920189	4337093	Q0J9V3	kinesin-5
Os04g0632000	None	Oryza sativa	1.18502	0.42295	4337110	Q0J9T6	Os04g0632000 protein [source:UniProtKB/TrEMBL;Acc:Q0J9T6]
Os04g0633200	LOC_Os04g54070	Oryza sativa	inf	0.00223494	4337118	A0A0P0WF77	receptor-like serine/threonine-protein kinase sD1-8
Os04g0633600	LOC_Os04g54110	Oryza sativa	2.22986	0.136586	107276298	A0A0N7KJs0	G-type lectin s-receptor-like serine/threonine-protein kinase sRK
Os04g0644300	LOC_Os04g55150	Oryza sativa	1.27199	0.0685491	4337186	Q0J9L6	NEDD8 ultimate buster 1
Os04g0648700	LOC_Os04g55500	Oryza sativa	2.48091	0.00223494	4337213	Q0J9J6	crossover junction endonuclease EME1
Os04g0655300	LOC_Os04g56110	Oryza sativa	1.75857	0.396259	4337254	Q7XTD4	G-type lectin s-receptor-like serine/threonine-protein kinase sD2-5
Os04g0669100	LOC_Os04g57330	Oryza sativa	1.2669	0.0872292	4337340	Q0J973	uncharacterized LOC4337340
Os04g0683500	LOC_Os04g58690	Oryza sativa	2.79359	0.0279368	4337445	B7EYF8	tRNA-specific adenosine deaminase 1
Os04g0683700	LOC_Os04g58710	Oryza sativa	1.11474	0.0208755	4337447	Q7XPV4	oxalate--CoA ligase
Os04g0686300	LOC_Os04g58970	Oryza sativa	1.9151	0.455424	4337470	B7EHD8	UPF0235 protein C15orf40 homolog
Os04g0693400	None	Oryza sativa	1.12258	0.0486708	-	A0A0P0WGR9	-
Os05g0110900	LOC_Os05g02020	Oryza sativa	1.25126	0.00740724	4337593	Q65XV8	protein kinase APK1A, chloroplastic
Os05g0110925	None	Oryza sativa	1.2298	0.00412386	-	A0A0N7KK11	-
Os05g0111000	LOC_Os05g02040	Oryza sativa	1.47619	0.00223494	4337594	Q65XV7	replication protein A 70 kDa DNA-binding subunit C
Os05g0130200	LOC_Os05g03934	Oryza sativa	inf	0.0598798	9270441	C7J2U1	Os05g0130200 protein [source:UniProtKB/TrEMBL;Acc:C7J2U1]
Os05g0132800	LOC_Os05g04215	Oryza sativa	inf	0.00223494	-	A0A0N7KK37	-
Os05g0146100	LOC_Os05g05354	Oryza sativa	1.11603	0.0158468	4337797	Q6AsR8	uncharacterized LOC4337797
Os05g0147116	None	Oryza sativa	1.19956	0.0653673	-	A0A0P0WI40	-
Os05g0148500	LOC_Os05g05580	Oryza sativa	2.11647	0.177827	-	A0A0N7KK55	-
Os05g0151000	LOC_Os05g05860	Oryza sativa	1.16392	0.120725	4337831	A0A0P0WI29	DNA-directed RNA polymerase II subunit 1
Os05g0162600	LOC_Os05g07000	Oryza sativa	1.08042	0.124978	4337897	Q75IR8	serine/arginine-rich splicing factor Rs2Z32
Os05g0176400	LOC_Os05g08400	Oryza sativa	1.33086	0.275903	4337959	Q6AT25	zinc finger CCCH domain-containing protein 34
Os05g0185800	LOC_Os05g09380	Oryza sativa	1.16045	0.328519	4338004	Q60EZ9	protein CHUP1, chloroplastic
Os05g0186900	LOC_Os05g09480	Oryza sativa	1.92247	0.051294	9272441	A0A0P0WIR1	auxin-responsive protein IAA16
Os05g0188300	LOC_Os05g09600	Oryza sativa	1.33637	0.230761	4338015	Q60D96	transmembrane protein 234 homolog
Os05g0196400	LOC_Os05g10754	Oryza sativa	1.07718	0.0375917	-	A0A0P0WIX8	-
Os05g0198200	LOC_Os05g10930	Oryza sativa	1.17059	0.33241	4338050	Q0DK35	glutaredoxin-C7
Os05g0198950	LOC_Os05g11005	Oryza sativa	inf	0.00223494	-	A0A0P0WJ00	-
Os05g0203900	LOC_Os05g11428	Oryza sativa	2.59646	0.214147	4338068|-	Q6ATK5|A0A0N7KKB3	uncharacterized LOC4338068|-
Os05g0203912	None	Oryza sativa	2.59646	0.214147	4338068|-	Q6ATK5|A0A0N7KKB3	uncharacterized LOC4338068|-
Os05g0218100	LOC_Os05g12670	Oryza sativa	1.90825	0.00412386	4338121	Q6I5V8	uncharacterized LOC4338121
Os05g0233000	LOC_Os05g14360	Oryza sativa	1.71163	0.00223494	9268565	A0A0N7KKD7	uncharacterized LOC9268565
Os05g0250000	LOC_Os05g16140	Oryza sativa	2.44617	0.330299	107275469	B9FJN4	uncharacterized LOC107275469
Os05g0352750	LOC_Os05g28470	Oryza sativa	1.7818	0.00223494	107278475	A0A0N7KKL4	uncharacterized LOC107278475
Os05g0353500	LOC_Os05g28520	Oryza sativa	1.39719	0.394972	4338509	A0A0P0WLE3	probable inactive receptor-like protein kinase At3g56050
Os05g0356800	LOC_Os05g28840	Oryza sativa	1.25212	0.434787	4338522	Q5W6Y2	zinc finger protein ZIC 5
Os05g0400200	LOC_Os05g33200	Oryza sativa	2.8134	0.00223494	107275974	A0A0P0WLZ6	endo-1,3;1,4-beta-D-glucanase-like
Os05g0400400	LOC_Os05g33210	Oryza sativa	2.80571	0.00223494	4338723	Q0DIC9	cytochrome b-c1 complex subunit 9
Os05g0400600	LOC_Os05g33230	Oryza sativa	1.36312	0.00740724	4338725|9270806	Q6ATY7|C7J278	protein ABCI12, chloroplastic|1-(5-phosphoribosyl)-5-[(5-phosphoribosylamino)methylideneamino] imidazole-4-carboxamide isomerase, chloroplastic
Os05g0400700	LOC_Os05g33240	Oryza sativa	1.35104	0.0934903	4338726	Q6ATY6	DNA-directed RNA polymerase II subunit RPB7
Os05g0400800	LOC_Os05g33260	Oryza sativa	1.36312	0.00740724	4338725|9270806	Q6ATY7|C7J278	protein ABCI12, chloroplastic|1-(5-phosphoribosyl)-5-[(5-phosphoribosylamino)methylideneamino] imidazole-4-carboxamide isomerase, chloroplastic
Os05g0404300	LOC_Os05g33514	Oryza sativa	1.76469	0.0854234	4338745	Q6AUK4	uncharacterized LOC4338745
Os05g0404400	LOC_Os05g33520	Oryza sativa	2.7503	0.15908	4338746	A0A0P0WMD2	uncharacterized LOC4338746
Os05g0409400	LOC_Os05g33890	Oryza sativa	1.4288	0.00587432	4338772	A0A0P0WMH4	65-kDa microtubule-associated protein 5
Os05g0411200	LOC_Os05g34040	Oryza sativa	1.63512	0.00223494	4338780|4338781	A0A0P0WM81|A0A0P0WM76	uncharacterized protein Cbei_0202|bZIP transcription factor 17
Os05g0411300	LOC_Os05g34050	Oryza sativa	1.63512	0.00223494	4338780|4338781	A0A0P0WM81|A0A0P0WM76	uncharacterized protein Cbei_0202|bZIP transcription factor 17
Os05g0414800	None	Oryza sativa	inf	0.117255	-	A0A0P0WM99	-
Os05g0426300	LOC_Os05g35190	Oryza sativa	1.01994	0.052997	4338853|-	A0A0P0WMK3|A0A0P0WMs8	protein trichome berefringence-like 7|-
Os05g0426350	None	Oryza sativa	1.01994	0.052997	4338853|-	A0A0P0WMK3|A0A0P0WMs8	protein trichome berefringence-like 7|-
Os05g0426400	LOC_Os05g35200	Oryza sativa	1.08979	0.26863	9271451	A0A0P0WMH2	UDP-glucuronate:xylan alpha-glucuronosyltransferase 1
Os05g0428100	LOC_Os05g35360	Oryza sativa	1.80726	0.00223494	9270707	A0A0P0WMs2	beta-galactosidase 7
Os05g0437800	LOC_Os05g36186	Oryza sativa	1.26066	0.310189	4338908	Q0DHV4	Os05g0437800 protein [source:UniProtKB/TrEMBL;Acc:Q0DHV4]
Os05g0454200	LOC_Os05g38000	Oryza sativa	1.21733	0.385386	4338974	Q6I638	rop guanine nucleotide exchange factor 7
Os05g0460000	LOC_Os05g38530	Oryza sativa	1.00244	0.0854234	4339012	Q6L509	probable mediator of RNA polymerase II transcription subunit 37c
Os05g0461900	LOC_Os05g38670	Oryza sativa	2.06875	0.0676503	4339024	Q0DHJ5	metal tolerance protein 6
Os05g0468100	LOC_Os05g39180	Oryza sativa	1.79346	0.0255655	4339059	Q6I5s1	uncharacterized LOC4339059
Os05g0480700	LOC_Os05g40230	Oryza sativa	1.03801	0.0767665	4339122	Q5KQI7	V-type proton ATPase subunit E2
Os05g0480800	LOC_Os05g40240	Oryza sativa	1.14604	0.175911	4339122|9267560	Q5KQI7|B9FJs9	V-type proton ATPase subunit E2|uncharacterized LOC9267560
Os05g0484000	LOC_Os05g40550	Oryza sativa	2.01201	0.00223494	-	A0A0P0WP24	-
Os05g0484700	LOC_Os05g40620	Oryza sativa	1.79008	0.00223494	4339135	A0A0P0WNU6	uncharacterized LOC4339135
Os05g0493400	None	Oryza sativa	1.1475	0.0459112	4339184	Q0DH41	Os05g0493400 protein [source:UniProtKB/TrEMBL;Acc:Q0DH41]
Os05g0493500	LOC_Os05g41390	Oryza sativa	1.2514	0.0322499	4339185	A0A0P0WP44	cyclin-B1-5
Os05g0506000	LOC_Os05g43040	Oryza sativa	1.11939	0.152518	4339251	Q65X56	protein sULFUR DEFICIENCY-INDUCED 2
Os05g0535800	LOC_Os05g45920	Oryza sativa	1.52029	0.418403	4339443	A0A0P0WPT1	uncharacterized LOC4339443
Os05g0537700	LOC_Os05g46050	Oryza sativa	2.47771	0.00223494	4339455	Q53WL8	uncharacterized LOC4339455
Os05g0539300	LOC_Os05g46190	Oryza sativa	1.44929	0.0103979	9270344	Q53WK8	uncharacterized LOC9270344
Os05g0543800	LOC_Os05g46630	Oryza sativa	1.32405	0.305016	4339492	Q65X45	uncharacterized LOC4339492
Os05g0546800	LOC_Os05g46890	Oryza sativa	5.17064	0.0981029	4339505	Q6L5A2	uncharacterized LOC4339505
Os05g0547100	LOC_Os05g46920	Oryza sativa	5.79902	0.140486	4339506	Q0DG88	uncharacterized LOC4339506
Os05g0547600	LOC_Os05g46950	Oryza sativa	8.24124	0.367888	4339507	Q6L599	uncharacterized LOC4339507
Os05g0547700	LOC_Os05g46954	Oryza sativa	5.08826	0.15379	4339508	Q0DG86	uncharacterized LOC4339508
Os05g0547850	LOC_Os05g47446	Oryza sativa	1.90513	0.360565	4339506|9269971	Q0DG88|Q6ITC5	uncharacterized LOC4339506|programmed cell death protein 5
Os05g0548100	LOC_Os05g47470	Oryza sativa	1.57557	0.0459112	4339509	Q5KQD2	M protein, serotype 5
Os05g0548200	LOC_Os05g47480	Oryza sativa	1.48847	0.0118252	4339510|4339514	Q5KQD1|A0A0P0WPY0	transcription initiation factor IIB-like|Os05g0548700 protein [source:UniProtKB/TrEMBL;Acc:Q0DG80]
Os05g0548700	LOC_Os05g47520	Oryza sativa	1.48847	0.0118252	4339510|4339514	Q5KQD1|A0A0P0WPY0	transcription initiation factor IIB-like|Os05g0548700 protein [source:UniProtKB/TrEMBL;Acc:Q0DG80]
Os05g0553800	LOC_Os05g48030	Oryza sativa	1.21324	0.00412386	4339550	A0A0P0WQD3	probable histone chaperone AsF1A
Os05g0562300	LOC_Os05g48810	Oryza sativa	1.62346	0.0132272	4339609	Q688X8	dnaJ homolog subfamily B member 4
Os05g0562350	None	Oryza sativa	1.54131	0.0103979	-	A0A0P0WQG7	-
Os05g0570200	LOC_Os05g49490	Oryza sativa	1.79437	0.00223494	4339660	A0A0P0WR08	uncharacterized LOC4339660
Os05g0570350	LOC_Os05g49510	Oryza sativa	1.64743	0.424003	9268982	A0A0N7KL98	uncharacterized LOC9268982
Os05g0583400	LOC_Os05g50654	Oryza sativa	2.1349	0.183857	4339742	Q0DFL3	mitochondrial import receptor subunit TOM7-1
Os05g0588700	LOC_Os05g51110	Oryza sativa	2.66498	0.151501	4339773	Q0DFI3	paired amphipathic helix protein sin3-like 4
Os05g0588750	None	Oryza sativa	3.18605	0.0158468	-	-	-
Os06g0126500	LOC_Os06g03640	Oryza sativa	1.37093	0.132033	4339971	Q0DF00	BAG family molecular chaperone regulator 3
Os06g0138700	LOC_Os06g04690	Oryza sativa	1.20331	0.309243	4340057|4340059	A0A0P0Ws39|A0A0P0Ws48	uncharacterized LOC4340057|uncharacterized LOC4340059
Os06g0139000	LOC_Os06g04710	Oryza sativa	1.20331	0.309243	4340057|4340059	A0A0P0Ws39|A0A0P0Ws48	uncharacterized LOC4340057|uncharacterized LOC4340059
Os06g0157000	LOC_Os06g06290	Oryza sativa	1.26478	0.192254	4340183	Q0DEF1	GDsL esterase/lipase At5g45910
Os06g0157125	None	Oryza sativa	1.07739	0.270651	-	A0A0N7KLK2	-
Os06g0161800	LOC_Os06g06660	Oryza sativa	1.85167	0.00223494	4340212|4340213	Q5WA99|Q5WA97	uncharacterized LOC4340212|uncharacterized LOC4340213
Os06g0161900	LOC_Os06g06670	Oryza sativa	1.31085	0.129745	4340213	Q5WA97	uncharacterized LOC4340213
Os06g0162100	LOC_Os06g06680	Oryza sativa	1.56077	0.00412386	107277928	A0A0N7KLK8	uncharacterized LOC107277928
Os06g0171500	LOC_Os06g07470	Oryza sativa	1.02485	0.172029	4340266|4340268	Q5sNM0|Q5sNL8	uncharacterized LOC4340266|uncharacterized LOC4340268
Os06g0171700	LOC_Os06g07480	Oryza sativa	1.02485	0.172029	4340266|4340268	Q5sNM0|Q5sNL8	uncharacterized LOC4340266|uncharacterized LOC4340268
Os06g0172000	LOC_Os06g07550	Oryza sativa	1.09395	0.261943	-|4340271	-|Q5sND3	-|pentatricopeptide repeat-containing protein At5g48730, chloroplastic
Os06g0208700	LOC_Os06g10650	Oryza sativa	1.06443	0.0920189	4340447	A0A0P0WTT4	probable tyrosine-protein phosphatase At1g05000
Os06g0219500	LOC_Os06g11610	Oryza sativa	2.06154	0.00223494	4340508	A0A0P0WUH9	26.2 kDa heat shock protein, mitochondrial
Os06g0224100	LOC_Os06g12020	Oryza sativa	1.03151	0.0547883	4340533	Q0DDH3	membrane-anchored ubiquitin-fold protein 2
Os06g0245900	LOC_Os06g13670	Oryza sativa	1.44255	0.186607	4340638	Q654W1	E2F transcription factor-like E2FE
Os06g0355300	LOC_Os06g24850	Oryza sativa	inf	0.00223494	-	A0A0N7KM32	-
Os06g0355800	LOC_Os06g24910	Oryza sativa	1.39721	0.0685491	4340990	Q0DCB4	Os06g0355800 protein; cDNA clone:J033118J09, full insert sequence [source:UniProtKB/TrEMBL;Acc:Q0DCB4]
Os06g0475400	LOC_Os06g28124	Oryza sativa	1.78444	0.26161	4341034	Q69Y34	uncharacterized LOC4341034
Os06g0476400	None	Oryza sativa	2.11597	0.0582292	9271505	Q69Ts9	Os06g0476800 protein; Putative uncharacterized protein OsJNBa0026P23.7 [source:UniProtKB/TrEMBL;Acc:Q69Ts9]
Os06g0476900	None	Oryza sativa	inf	0.0132272	-	A0A0P0WX04	-
Os06g0498000	LOC_Os06g30250	Oryza sativa	1.48169	0.163713	4341103	Q654I3	uncharacterized LOC4341103
Os06g0503600	LOC_Os06g30820	Oryza sativa	2.41545	0.0660986	-	A0A0P0WX89	-
Os06g0517500	None	Oryza sativa	1.96189	0.330757	-|-	-|A0A0P0WXK4	-|Putative uncharacterized protein OsJNBa0020P04.22 [source:UniProtKB/TrEMBL;Acc:Q5Z5V2]
Os06g0547201	None	Oryza sativa	inf	0.00223494	-	-	-
Os06g0566201	None	Oryza sativa	1.65258	0.0118252	-	A0A0P0WY82	-
Os06g0566300	LOC_Os06g37010	Oryza sativa	1.54734	0.0786146	9271816	A0A0P0WXY2	zinc transporter 10
Os06g0569601	None	Oryza sativa	inf	0.00223494	-	A0A0P0WYA6	-
Os06g0600301	LOC_Os06g39875	Oryza sativa	1.12737	0.263723	9266942	Q69XM7	GTP-binding nuclear protein Ran-3
Os06g0600350	None	Oryza sativa	1.22992	0.052997	-	-	-
Os06g0601100	LOC_Os06g39912	Oryza sativa	1.31349	0.250658	4341454	Q69XK9	uncharacterized protein At1g15400
Os06g0607900	LOC_Os06g40570	Oryza sativa	1.65388	0.228834	9269603	Q69V64	C2 and GRAM domain-containing protein At1g03370
Os06g0626600	LOC_Os06g42120	Oryza sativa	1.60861	0.295612	9266117	Q67VR8	cytosolic sulfotransferase 8
Os06g0627400	LOC_Os06g42205	Oryza sativa	1.13181	0.0355683	9269318	Q67VV9	Os06g0627400 protein; Putative uncharacterized protein OsJNBa0023I22.2; Putative uncharacterized protein P0530H05.17 [source:UniProtKB/TrEMBL;Acc:Q67VV9]
Os06g0634600	LOC_Os06g42810	Oryza sativa	1.11464	0.019671	4341597	Q67V39	plant UBX domain-containing protein 4
Os06g0634800	None	Oryza sativa	1.14755	0.00888665	-	A0A0P0WZ68	-
Os06g0635200	LOC_Os06g42850	Oryza sativa	1.36993	0.0486708	4341599	Q67V36	uncharacterized LOC4341599
Os06g0635250	None	Oryza sativa	1.20538	0.149828	-	A0A0P0WYZ0	-
Os06g0638200	LOC_Os06g43140	Oryza sativa	1.66569	0.13596	4341612|-	Q0DAQ8|A0A0P0WZ15	UPF0047 protein YjbQ|-
Os06g0638300	LOC_Os06g43160	Oryza sativa	1.66569	0.13596	4341612|-	Q0DAQ8|A0A0P0WZ15	UPF0047 protein YjbQ|-
Os06g0650900	LOC_Os06g44160	Oryza sativa	1.20073	0.316921	4341688	Q67UQ4	chaperone protein dnaJ 8, chloroplastic
Os06g0652000	LOC_Os06g44230	Oryza sativa	1.50211	0.00223494	4341695|4341696	Q67UP6|Q67UP5	DNA-directed RNA polymerase 3B, chloroplastic|uncharacterized LOC4341696
Os06g0652100	LOC_Os06g44240	Oryza sativa	1.50211	0.00223494	4341695|4341696	Q67UP6|Q67UP5	DNA-directed RNA polymerase 3B, chloroplastic|uncharacterized LOC4341696
Os06g0694600	LOC_Os06g47950	Oryza sativa	1.38715	0.385904	4341929	Q5Z8I3	pentatricopeptide repeat-containing protein At3g61360
Os07g0101200	LOC_Os07g01130	Oryza sativa	1.1404	0.0118252	4342168|4342169	Q69L95|A0A0P0X1N4	Os07g0101200 protein; Putative fertility restorer homologue [source:UniProtKB/TrEMBL;Acc:Q69L95]|transcription factor LHW
Os07g0101300	LOC_Os07g01130	Oryza sativa	1.1404	0.0118252	4342168|4342169	Q69L95|A0A0P0X1N4	Os07g0101200 protein; Putative fertility restorer homologue [source:UniProtKB/TrEMBL;Acc:Q69L95]|transcription factor LHW
Os07g0109300	LOC_Os07g01850	Oryza sativa	1.00978	0.108075	107277120	A0A0P0X1H8	uncharacterized LOC107277120
Os07g0138400	LOC_Os07g04580	Oryza sativa	1.46236	0.00740724	9266125	Q8GW05	zinc finger CCCH domain-containing protein 47
Os07g0139000	LOC_Os07g04650	Oryza sativa	1.4715	0.00223494	107276237	Q8GVZ8	putative zinc finger CCCH domain-containing protein 48
Os07g0144500	LOC_Os07g05110	Oryza sativa	1.32325	0.0279368	-|4342389	-|A0A0N7KMX5	-|patatin-like protein 3
Os07g0170900	LOC_Os07g07530	Oryza sativa	1.25857	0.44724	4342512	Q0D8B6	uncharacterized LOC4342512
Os07g0183200	LOC_Os07g08530	Oryza sativa	1.0347	0.0232341	4342576	Q8H507	B3 domain-containing protein Os07g0183200
Os07g0183700	LOC_Os07g08600	Oryza sativa	1.2354	0.163178	-|4342579	A3BH91|Q8H4Z7	B3 domain-containing protein Os07g0183700 [source:UniProtKB/swiss-Prot;Acc:A3BH91]|uncharacterized LOC4342579
Os07g0184200	LOC_Os07g08650	Oryza sativa	1.2354	0.163178	-|4342579	A3BH91|Q8H4Z7	B3 domain-containing protein Os07g0183700 [source:UniProtKB/swiss-Prot;Acc:A3BH91]|uncharacterized LOC4342579
Os07g0209100	LOC_Os07g10840	Oryza sativa	1.31323	0.0255655	4342703	Q6ZLJ9	probable galactinol--sucrose galactosyltransferase 2
Os07g0209201	None	Oryza sativa	1.13883	0.0555874	-	A0A0P0X4H1	-
Os07g0229100	LOC_Os07g12600	Oryza sativa	1.23441	0.077734	4342767	Q8H2K3	uncharacterized LOC4342767
Os07g0239200	LOC_Os07g13520	Oryza sativa	1.15263	0.194965	4342801	A0A0P0X4A9	uncharacterized LOC4342801
Os07g0242400	LOC_Os07g13870	Oryza sativa	1.54926	0.349981	4342815	A0A0P0X458	F-box/LRR-repeat protein At2g43260
Os07g0249900	LOC_Os07g14610	Oryza sativa	2.21856	0.373483	4342840	A0A0N7KN75	cDNA clone:002-169-G10, full insert sequence [source:UniProtKB/TrEMBL;Acc:B7F319]
Os07g0409500	LOC_Os07g22680	Oryza sativa	1.36299	0.00223494	4343000	Q7XAL5	sKP1-like protein 1B
Os07g0442800	LOC_Os07g26100	Oryza sativa	inf	0.00223494	9268308	Q6YT99	uncharacterized LOC9268308
Os07g0452600	LOC_Os07g26960	Oryza sativa	2.10115	0.333966	107276075	A0A0N7KND6	microtubule-associated serine/threonine-protein kinase 3-like
Os07g0471200	None	Oryza sativa	2.49166	0.00223494	4343200	Q0D6K1	Os07g0471200 protein [source:UniProtKB/TrEMBL;Acc:Q0D6K1]
Os07g0471300	LOC_Os07g28850	Oryza sativa	2.29816	0.00223494	4343201	A0A0P0X663	protein argonaute 18
Os07g0509800	LOC_Os07g32570	Oryza sativa	1.38434	0.431716	4343348	A0A0P0X6V5	probable 5'-adenylylsulfate reductase 1, chloroplastic
Os07g0511500	LOC_Os07g32730	Oryza sativa	1.28669	0.124978	4343361	Q0D646	DNA repair protein RAD16
Os07g0517300	LOC_Os07g33360	Oryza sativa	1.18123	0.164247	4343387	Q0D620	condensin-2 complex subunit H2
Os07g0517800	LOC_Os07g33410	Oryza sativa	1.2516	0.135453	-|107277907	-|A0A0P0X6R6	-|AAA-ATPase At5g17760-like
Os07g0548100	LOC_Os07g36370	Oryza sativa	2.65864	0.00223494	9267496	A3BKX2	uncharacterized LOC9267496
Os07g0585900	LOC_Os07g39720	Oryza sativa	1.62132	0.445805	107277568	Q8GRW3	uncharacterized LOC107277568
Os07g0588500	LOC_Os07g39950	Oryza sativa	1.87486	0.00587432	9267070	Q84Z17	mitotic checkpoint protein BUB3.2
Os07g0588800	LOC_Os07g39980	Oryza sativa	1.15428	0.152141	4343766	Q84Z13	UPF0553 protein
Os07g0593400	LOC_Os07g40320	Oryza sativa	1.34206	0.0232341	107276974	A0A0P0X8J5	vesicle transport protein GOT1B-like
Os07g0595800	LOC_Os07g40460	Oryza sativa	1.23172	0.240116	4343790	Q84Js9	protein UXT homolog
Os07g0598000	LOC_Os07g40690	Oryza sativa	1.2434	0.426018	4343800	Q6ZJE8	anthocyanidin reductase
Os07g0614500	LOC_Os07g42300	Oryza sativa	1.15459	0.00587432	4343894	Q40680	elongation factor 1-delta 1
Os07g0624100	LOC_Os07g43120	Oryza sativa	1.98209	0.274379	4343958	A0A0P0X8V2	zinc finger BED domain-containing protein RICEsLEEPER 2-like
Os07g0624900	LOC_Os07g43180	Oryza sativa	1.25799	0.348437	107277355	Q8L561	sKP1-like protein 11
Os07g0625400	LOC_Os07g43240	Oryza sativa	1.86328	0.0145346	4343962	A0A0P0X908	sKP1-like protein 14
Os07g0684800	LOC_Os07g48550	Oryza sativa	1.43403	0.123569	4344324	Q6Z4N0	NAC domain-containing protein 92
Os07g0692800	LOC_Os07g49220	Oryza sativa	1.63762	0.0375917	4344379|-	Q84NQ3|A0A0P0XAR7	eukaryotic translation initiation factor 2 subunit alpha|-
Os07g0692950	None	Oryza sativa	1.63762	0.0375917	4344379|-	Q84NQ3|A0A0P0XAR7	eukaryotic translation initiation factor 2 subunit alpha|-
Os07g0695100	LOC_Os07g49460	Oryza sativa	1.29624	0.00223494	4344399	Q0D3B6	two-component response regulator-like PRR37
Os07g0695200	None	Oryza sativa	1.39446	0.00223494	-	-	-
Os07g0696000	None	Oryza sativa	1.33115	0.0492405	-|-	A0A0P0XAs8|A0A0P0XAP3	-|-
Os07g0696100	LOC_Os07g49540	Oryza sativa	1.33115	0.0492405	-|-	A0A0P0XAs8|A0A0P0XAP3	-|-
Os08g0102400	LOC_Os08g01190	Oryza sativa	2.71443	0.424003	107276772	Q69U68	transcription repressor OFP13-like
Os08g0113300	LOC_Os08g02140	Oryza sativa	1.02824	0.352547	4344499	Q6YXU5	E3 ubiquitin-protein ligase CHIP
Os08g0160300	LOC_Os08g06370	Oryza sativa	1.35375	0.0145346	4344718	Q0J7V4	probable transcription factor RL9
Os08g0163900	LOC_Os08g06690	Oryza sativa	1.76722	0.00223494	-	A0A0P0XCA2	-
Os08g0164300	LOC_Os08g06730	Oryza sativa	2.07367	0.00223494	4344744	Q7EY04	uncharacterized LOC4344744
Os08g0197025	None	Oryza sativa	1.57465	0.00888665	-	A0A0P0XCM8	-
Os08g0197050	LOC_Os08g09715	Oryza sativa	1.41314	0.0158468	9271664	B9FZH7	uncharacterized LOC9271664
Os08g0197100	LOC_Os08g09720	Oryza sativa	1.39428	0.371654	4344877	Q6Z062	uncharacterized LOC4344877
Os08g0197900	LOC_Os08g09790	Oryza sativa	1.55726	0.00223494	9270413|9270413	A0A0P0XCW4|A0A0P0WQD3	uncharacterized LOC9270413|Os08g0197900 protein; Putative uncharacterized protein OJ1263_E10.6 [source:UniProtKB/TrEMBL;Acc:Q6I631]
Os08g0197950	LOC_Os08g09790	Oryza sativa	1.55726	0.00223494	9270413|9270413	A0A0P0XCW4|A0A0P0WQD3	uncharacterized LOC9270413|Os08g0197900 protein; Putative uncharacterized protein OJ1263_E10.6 [source:UniProtKB/TrEMBL;Acc:Q6I631]
Os08g0237200	LOC_Os08g13930	Oryza sativa	2.73344	0.00223494	4345021	Q6Z9A3	probable mannose-1-phosphate guanylyltransferase 3
Os08g0237500	None	Oryza sativa	2.68135	0.00223494	-	-	-
Os08g0238700	LOC_Os08g14050	Oryza sativa	4.29818	0.0145346	-	A0A0P0XDJ4	-
Os08g0241400	LOC_Os08g14320	Oryza sativa	1.07326	0.0437928	9266655	A0A0N7KPI3	probable E3 ubiquitin-protein ligase HIP1
Os08g0243866	LOC_Os08g14610	Oryza sativa	1.10345	0.0145346	-|107277180|4345049	-|A0A0P0XDE3|Q6Z0T9	-|protein CHROMATIN REMODELING 35-like|uncharacterized LOC4345049
Os08g0243900	LOC_Os08g14620	Oryza sativa	1.24512	0.00412386	107277180|4345049|9268458	A0A0P0XDE3|Q6Z0T9|Q6Z9Z3	protein CHROMATIN REMODELING 35-like|uncharacterized LOC4345049|uncharacterized LOC9268458
Os08g0244100	LOC_Os08g14640	Oryza sativa	1.24512	0.00412386	107277180|4345049|9268458	A0A0P0XDE3|Q6Z0T9|Q6Z9Z3	protein CHROMATIN REMODELING 35-like|uncharacterized LOC4345049|uncharacterized LOC9268458
Os08g0244400	LOC_Os08g14660	Oryza sativa	1.20121	0.258347	4345051	Q0J701	histone-lysine N-methyltransferase setd3
Os08g0261000	LOC_Os08g16120	Oryza sativa	4.18982	0.0598798	4345108	Q6Z5Z6	disease resistance protein RPM1
Os08g0267800	LOC_Os08g16710	Oryza sativa	1.96611	0.00587432	4345126	Q6ZAY8	uncharacterized LOC4345126
Os08g0277300	LOC_Os08g17510	Oryza sativa	1.95828	0.00223494	107275995	A0A0N7KPK6	flavonol 3-sulfotransferase-like
Os08g0278900	LOC_Os08g17680	Oryza sativa	1.09338	0.197409	4345160	Q6Z1L1	stromal cell-derived factor 2-like protein
Os08g0287800	LOC_Os08g19105	Oryza sativa	4.07768	0.00740724	4345175	A0A0P0XE58	Os08g0287800 protein [source:UniProtKB/TrEMBL;Acc:Q0J6P9]
Os08g0301600	LOC_Os08g20680	Oryza sativa	1.84896	0.403668	4345221	Q69VN9	Os08g0301600 protein; Putative uncharacterized protein OJ1115_A07.107; cDNA clone:J013146F18, full insert sequence [source:UniProtKB/TrEMBL;Acc:Q69VN9]
Os08g0304900	LOC_Os08g21330	Oryza sativa	2.78532	0.00223494	4345225	Q69RX3	formamidopyrimidine-DNA glycosylase
Os08g0305000	None	Oryza sativa	1.92133	0.0502862	4345226	Q0J6K1	Os08g0305000 protein [source:UniProtKB/TrEMBL;Acc:Q0J6K1]
Os08g0307000	LOC_Os08g21541	Oryza sativa	1.01818	0.308841	4345229	Q0J6J8	Os08g0307000 protein [source:UniProtKB/TrEMBL;Acc:Q0J6J8]
Os08g0313200	LOC_Os08g22149	Oryza sativa	1.10222	0.200636	-|4345241	-|Q69LL7	-|CBs domain-containing protein CBsX1, chloroplastic
Os08g0335200	None	Oryza sativa	inf	0.318669	-	A0A0N7KPP1	-
Os08g0357000	LOC_Os08g26870	Oryza sativa	1.93111	0.00223494	4345362	A0A0P0XFF0	bifunctional nuclease 2
Os08g0374600	LOC_Os08g28710	Oryza sativa	1.08533	0.261943	4345414|-	A0A0P0XF07|Q6ZDH7	putative serine/threonine-protein kinase-like protein CCR3|Receptor kinase-like [source:UniProtKB/TrEMBL;Acc:Q6ZDH7]
Os08g0374701	LOC_Os08g28710	Oryza sativa	1.08533	0.261943	4345414|-	A0A0P0XF07|Q6ZDH7	putative serine/threonine-protein kinase-like protein CCR3|Receptor kinase-like [source:UniProtKB/TrEMBL;Acc:Q6ZDH7]
Os08g0377400	LOC_Os08g28980	Oryza sativa	1.51309	0.29854	4345430	Q7F186	RNA exonuclease 4
Os08g0378000	LOC_Os08g29020	Oryza sativa	3.15499	0.00740724	4345432|4345434	Q7EYN5|Q7EYN2	wall-associated receptor kinase 5|uncharacterized LOC4345434
Os08g0378800	LOC_Os08g29100	Oryza sativa	3.15499	0.00740724	4345432|4345434	Q7EYN5|Q7EYN2	wall-associated receptor kinase 5|uncharacterized LOC4345434
Os08g0378900	LOC_Os08g29110	Oryza sativa	1.78959	0.0718559	4345435	Q8H2V6	thioredoxin-like protein CITRX, chloroplastic
Os08g0384100	LOC_Os08g29530	Oryza sativa	1.05126	0.387549	4345448	Q6YW64	double-stranded RNA-binding protein 4
Os08g0398300	LOC_Os08g30770	Oryza sativa	1.18976	0.264653	4345498	Q0J5V8	ABC transporter A family member 7
Os08g0410900	None	Oryza sativa	2.26524	0.323398	-	A0A0P0XFK1	-
Os08g0411500	LOC_Os08g31769	Oryza sativa	2.32893	0.00740724	4345553	Q6Z573	Os08g0411500 protein; Putative uncharacterized protein OsJNBa0007M04.7; Putative uncharacterized protein P0042B03.51 [source:UniProtKB/TrEMBL;Acc:Q6Z573]
Os08g0412100	LOC_Os08g31800	Oryza sativa	1.27887	0.0565434	4345557	Q6Z569	putative disease resistance RPP13-like protein 3
Os08g0413850	LOC_Os08g31910	Oryza sativa	3.76637	0.452894	4345565	Q0J5Q1	Os08g0413500 protein [source:UniProtKB/TrEMBL;Acc:Q0J5Q1]
Os08g0414300	LOC_Os08g31940	Oryza sativa	3.82899	0.179663	4345570	Q6Z552	uncharacterized LOC4345570
Os08g0414500	LOC_Os08g31950	Oryza sativa	4.0676	0.364707	4345570|4345571	Q6Z552|A0A0N7KPU9	uncharacterized LOC4345570|transcription factor IBH1-like
Os08g0414600	LOC_Os08g31970	Oryza sativa	2.71811	0.00223494	4345572	Q6Z549	uncharacterized LOC4345572
Os08g0419000	LOC_Os08g32350	Oryza sativa	1.28279	0.426666	9267039	Q84NK7	uncharacterized LOC9267039
Os08g0419100	LOC_Os08g32360	Oryza sativa	1.27277	0.232157	4345586	Q7EYC2	uncharacterized LOC4345586
Os08g0419200	LOC_Os08g32370	Oryza sativa	1.42597	0.246929	-	-	-
Os08g0421100	LOC_Os08g32540	Oryza sativa	3.824	0.26863	9272445	A0A0N7KPV4	cyclin-D1-2
Os08g0421800	LOC_Os08g32600	Oryza sativa	1.33719	0.00223494	4345595	Q8H334	mitogen-activated protein kinase kinase kinase NPK1
Os08g0421825	None	Oryza sativa	1.46275	0.00223494	-	A0A0N7KPV5	-
Os08g0421850	LOC_Os08g32610	Oryza sativa	1.29179	0.00587432	9268476	Q8H333	U-box domain-containing protein 39
Os08g0425500	LOC_Os08g32960	Oryza sativa	1.43688	0.316921	4345612	Q84Q50	type IV inositol polyphosphate 5-phosphatase 9
Os08g0425600	None	Oryza sativa	2.31143	0.129745	-	A0A0P0XFs2	-
Os08g0425800	LOC_Os08g32980	Oryza sativa	1.01146	0.232675	4345614	A0A0P0XFR4	uncharacterized LOC4345614
Os08g0448900	LOC_Os08g34850	Oryza sativa	2.79615	0.103753	-	A0A0P0XGD5	-
Os08g0449500	LOC_Os08g34879	Oryza sativa	3.99515	0.416868	4345721	Q6ZLE5	Os08g0449500 protein; Putative uncharacterized protein OJ1005_H01.10-1 [source:UniProtKB/TrEMBL;Acc:Q6ZLE5]
Os08g0465800	LOC_Os08g36320	Oryza sativa	1.15226	0.0103979	4345787	Q6YsB2	glutamate decarboxylase 1
Os08g0466050	LOC_Os08g36330	Oryza sativa	2.90361	0.0808009	-	A0A0P0XGT7	-
Os08g0495800	LOC_Os08g38710	Oryza sativa	1.38975	0.00223494	4345925	Q6Z5C3	probable galactinol--sucrose galactosyltransferase 1
Os08g0495866	None	Oryza sativa	1.48394	0.00412386	-	A0A0P0XHJ5	-
Os08g0496600	LOC_Os08g38790	Oryza sativa	1.96665	0.111908	107278219	Q7F8V1	uncharacterized LOC107278219
Os08g0504500	LOC_Os08g39430	Oryza sativa	1.64714	0.141833	4345971	Q6ZK86	thylakoid lumenal 19 kDa protein, chloroplastic
Os08g0527300	LOC_Os08g41550	Oryza sativa	1.11422	0.0386561	4346102	B7F7L1	ubiquitin carboxyl-terminal hydrolase 1
Os08g0527900	LOC_Os08g41620	Oryza sativa	1.39035	0.00412386	4346107	Q6ZIC7	Ubiquitin carboxyl-terminal hydrolase [source:UniProtKB/TrEMBL;Acc:Q6ZIC7]
Os09g0101800	LOC_Os09g01360	Oryza sativa	1.47868	0.340146	4346367	Q69K21	uncharacterized LOC4346367
Os09g0115900	LOC_Os09g02770	Oryza sativa	1.81913	0.132033	4346412	Q6YW96	uncharacterized LOC4346412
Os09g0122500	None	Oryza sativa	inf	0.00223494	9267737	C7J6F4	Os09g0122500 protein [source:UniProtKB/TrEMBL;Acc:C7J6F4]
Os09g0124800	LOC_Os09g03750	Oryza sativa	4.15912	0.00740724	4346434	Q6K4H9	ankyrin-1
Os09g0131000	None	Oryza sativa	4.84526	0.072608	-	A0A0P0XIM6	-
Os09g0260000	LOC_Os09g08550	Oryza sativa	1.1953	0.0555874	4346544	Q0J346	uncharacterized LOC4346544
Os09g0261900	LOC_Os09g08710	Oryza sativa	4.51034	0.4564	4346550	B7EI52	cDNA clone:J023055B18, full insert sequence [source:UniProtKB/TrEMBL;Acc:B7EI52]
Os09g0267600	LOC_Os09g09480	Oryza sativa	1.16487	0.0208755	4346566	A0A0N7KQG4	vacuolar protein sorting-associated protein 32 homolog 2
Os09g0267701	None	Oryza sativa	1.03339	0.0232341	-	A0A0P0XKH6	-
Os09g0268300	LOC_Os09g09520	Oryza sativa	3.11808	0.456535	4346567	Q6H4T6	hexose carrier protein HEX6
Os09g0268401	None	Oryza sativa	3.21724	0.367176	-	A0A0P0XKA9	-
Os09g0273950	LOC_Os09g10201	Oryza sativa	1.05037	0.0887485	9268123|-	C7J6R0|A0A0P0XLL5	Os09g0273950 protein [source:UniProtKB/TrEMBL;Acc:C7J6R0]|-
Os09g0274025	None	Oryza sativa	1.05037	0.0887485	9268123|-	C7J6R0|A0A0P0XLL5	Os09g0273950 protein [source:UniProtKB/TrEMBL;Acc:C7J6R0]|-
Os09g0279200	LOC_Os09g10730	Oryza sativa	1.01596	0.434103	4346602	Q6H5H3	uncharacterized LOC4346602
Os09g0279300	LOC_Os09g10740	Oryza sativa	1.43059	0.20521	4346603	Q0J2Z3	outer envelope pore protein 16-3, chloroplastic/mitochondrial
Os09g0279400	LOC_Os09g10750	Oryza sativa	1.00191	0.258392	4346604	Q6H444	rhodanese-like domain-containing protein 9, chloroplastic
Os09g0286300	LOC_Os09g11440	Oryza sativa	1.14522	0.18156	4346625	A0A0P0XKT1	protein ENDOsPERM DEFECTIVE 1
Os09g0294300	LOC_Os09g12310	Oryza sativa	2.46028	0.103753	-|-|4346643	-|-|Q69LG5	-|-|putative ubiquitin-conjugating enzyme E2 38
Os09g0315200	LOC_Os09g14614	Oryza sativa	1.35799	0.144124	4346697	Q0J2Q6	Os09g0315200 protein [source:UniProtKB/TrEMBL;Acc:Q0J2Q6]
Os09g0315700	LOC_Os09g14670	Oryza sativa	1.27706	0.0486708	4346699	A0A0P0XLG1	phosphoenolpyruvate carboxylase 2
Os09g0315750	None	Oryza sativa	1.3916	0.0232341	-	A0A0P0XL83	-
Os09g0325000	LOC_Os09g15580	Oryza sativa	1.31739	0.00740724	9267241	A0A0N7KQK5	CLK4-associating serine/arginine rich protein
Os09g0325140	LOC_Os09g15580	Oryza sativa	1.33948	0.00587432	9267241|-	A0A0N7KQK5|A0A0P0XL05	CLK4-associating serine/arginine rich protein|-
Os09g0327000	LOC_Os09g15780	Oryza sativa	1.00046	0.42455	4346743	A0A0P0XL92	uncharacterized LOC4346743
Os09g0327050	None	Oryza sativa	1.16644	0.416025	-	A0A0P0XK68	-
Os09g0332600	None	Oryza sativa	1.03939	0.288488	4346764	Q0J2J5	Os09g0332600 protein [source:UniProtKB/TrEMBL;Acc:Q0J2J5]
Os09g0334500	LOC_Os09g16510	Oryza sativa	1.35214	0.0801064	4346768	Q6ERI5	probable WRKY transcription factor 30
Os09g0337300	LOC_Os09g16760	Oryza sativa	1.71305	0.143109	4346773	A0A0P0XKB0	ankyrin repeat-containing protein At5g02620
Os09g0368200	LOC_Os09g20260	Oryza sativa	3.58602	0.407937	4346881	A0A0P0XM10	polyamine oxidase
Os09g0400300	LOC_Os09g23550	Oryza sativa	1.74734	0.00223494	9269515	A0A0P0XN23	probable cinnamyl alcohol dehydrogenase 8C
Os09g0407300	LOC_Os09g24210	Oryza sativa	1.39425	0.399651	4347015	Q69MX9	sprT-like domain-containing protein spartan
Os09g0414701	None	Oryza sativa	1.28641	0.3358	-	A0A0P0XM55	-
Os09g0451000	LOC_Os09g27750	Oryza sativa	1.76834	0.00587432	4347224	Q67UG1	1-aminocyclopropane-1-carboxylate oxidase 1
Os09g0451133	None	Oryza sativa	1.56452	0.0291452	-	A0A0P0XNU9	-
Os09g0452300	LOC_Os09g27900	Oryza sativa	1.18328	0.0801064	107276372	A0A0P0XML3	probable plastidic glucose transporter 1
Os09g0459600	LOC_Os09g28560	Oryza sativa	1.92429	0.0459112	4347278	Q67J17	probable protein phosphatase 2C 69
Os09g0459700	None	Oryza sativa	1.74538	0.0459112	-	A0A0P0XPA2	-
Os09g0474051	LOC_Os09g29825	Oryza sativa	1.42867	0.384454	107277653	A0A0P0XPC3	pentatricopeptide repeat-containing protein At5g48910-like
Os09g0499400	LOC_Os09g32360	Oryza sativa	1.08876	0.059128	4347475	Q0J0T4	uncharacterized LOC4347475
Os09g0501600	LOC_Os09g32510	Oryza sativa	1.40608	0.20521	4347486	Q0J0s0	transcription factor bHLH62
Os09g0517100	LOC_Os09g34150	Oryza sativa	2.35565	0.00223494	4347586	Q0J0C3	disease resistance protein RPM1
Os09g0521300	LOC_Os09g34950	Oryza sativa	1.66899	0.1387	107276766	Q650T3	transcription factor PCF2-like
Os09g0521350	None	Oryza sativa	1.80711	0.100388	-	A0A0P0XQ74	-
Os09g0532800	LOC_Os09g36244	Oryza sativa	1.58945	0.0808009	9271537	A0A0P0XPJ4	pentatricopeptide repeat-containing protein At4g01400, mitochondrial
Os09g0547900	LOC_Os09g37580	Oryza sativa	1.63514	0.00223494	107276304	A0A0P0XR78	uncharacterized LOC107276304
Os10g0126700	LOC_Os10g03750	Oryza sativa	1.41511	0.0988844	4348020	Q33BA2	putative F-box/FBD/LRR-repeat protein At5g44950
Os10g0128600	LOC_Os10g03910	Oryza sativa	1.12995	0.24977	4348029	Q0IZ60	uncharacterized LOC4348029
Os10g0198333	LOC_Os10g12300	Oryza sativa	1.30031	0.0279368	-	A0A0P0XTA8	-
Os10g0329400	None	Oryza sativa	1.59634	0.328895	-	A0A0N7KRL5	-
Os10g0359500	LOC_Os10g21560	Oryza sativa	1.02769	0.0418833	4348439	Q339F9	protein ATAF2
Os10g0372500	None	Oryza sativa	1.56039	0.00223494	107278235	A0A0P0XU08	mucin-1-like
Os10g0373400	LOC_Os10g22750	Oryza sativa	2.07809	0.370586	4348482	A0A0P0XTN3	uncharacterized LOC4348482
Os10g0413700	LOC_Os10g27360	Oryza sativa	1.57298	0.0118252	4348616	Q7XEN9	uncharacterized LOC4348616
Os10g0413900	LOC_Os10g27380	Oryza sativa	2.19039	0.00412386	4348617	Q338D1	uncharacterized LOC4348617
Os10g0414000	LOC_Os10g27390	Oryza sativa	1.65776	0.00223494	9269665	Q7XEN6	spidroin-2
Os10g0422200	LOC_Os10g28630	Oryza sativa	1.58412	0.0132272	4348656	Q7XEH2	homocysteine s-methyltransferase 2
Os10g0432650	LOC_Os10g29680	Oryza sativa	2.14422	0.00412386	-	A0A0P0XUF6	-
Os10g0432725	LOC_Os10g29680	Oryza sativa	2.43546	0.00223494	-|-	A0A0P0XUF6|A0A0P0XUX6	-|Putative uncharacterized protein [source:UniProtKB/TrEMBL;Acc:Q337W9]
Os10g0433700	LOC_Os10g29720	Oryza sativa	1.69301	0.00223494	9266347	B9G5V5	Os10g0433700 protein [source:UniProtKB/TrEMBL;Acc:B9G5V5]
Os10g0471700	LOC_Os10g33310	Oryza sativa	1.1455	0.0145346	4348872	A0A0P0XVN8	cyclin-dependent kinase inhibitor 4
Os10g0476500	LOC_Os10g33670	Oryza sativa	2.17303	0.00223494	4348892	Q7XDE1	formin-like protein 7
Os10g0479700	LOC_Os10g33920	Oryza sativa	1.74176	0.355139	-|4348916	-|Q9AV45	-|uncharacterized membrane protein At1g06890
Os10g0497800	LOC_Os10g35470	Oryza sativa	2.29016	0.019671	4349012	Q337H1	probable prolyl 4-hydroxylase 3
Os10g0498900	LOC_Os10g35580	Oryza sativa	1.26282	0.00223494	4349023	Q8LNH6	microtubule-associated protein RP/EB family member 1C
Os10g0499050	None	Oryza sativa	1.19233	0.0158468	-	A0A0P0XVV0	-
Os10g0499800	LOC_Os10g35650	Oryza sativa	2.21512	0.45377	-	Q7G2E8	Expressed protein; cDNA clone:J013031N15, full insert sequence [source:UniProtKB/TrEMBL;Acc:Q7G2E8]
Os10g0503100	LOC_Os10g35930	Oryza sativa	1.34262	0.174266	4349048|4349049	Q9FVZ1|Q337F3	LIM domain-containing protein PLIM2b|folylpolyglutamate synthase
Os10g0503200	LOC_Os10g35940	Oryza sativa	1.263	0.248389	4349049	Q337F3	folylpolyglutamate synthase
Os10g0540800	LOC_Os10g39500	Oryza sativa	1.52515	0.0145346	4349256	Q7XCM3	uncharacterized LOC4349256
Os10g0541800	None	Oryza sativa	1.01535	0.125533	-	-	-
Os10g0560200	LOC_Os10g41083	Oryza sativa	1.00795	0.101008	4349375	Q0IVQ1	cell number regulator 6
Os10g0571900	LOC_Os10g42160	Oryza sativa	inf	0.00223494	107278009	A0A0N7Ks91	protein FAR1-RELATED sEQUENCE 5-like
Os10g0580500	LOC_Os10g42970	Oryza sativa	5.35502	0.00740724	4349521	A0A0P0XXU3	uncharacterized LOC4349521
Os10g0580550	None	Oryza sativa	7.17123	0.148137	-	A0A0P0XXZ9	-
Os11g0107600	LOC_Os11g01610	Oryza sativa	1.8299	0.160532	4349564	Q2RBL4	PRA1 family protein B2
Os11g0128300	LOC_Os11g03420	Oryza sativa	2.6901	0.197409	4349655	Q2RB28	mini zinc finger protein 1
Os11g0140400	LOC_Os11g04460	Oryza sativa	1.18088	0.0171107	4349735	A0A0P0XYM8	probable calcium-transporting ATPase 5, plasma membrane-type
Os11g0147150	None	Oryza sativa	2.67532	0.130336	-	A0A0N7KsF5	-
Os11g0150200	LOC_Os11g05280	Oryza sativa	1.16095	0.129092	-	A0A0P0XYX1	-
Os11g0173750	LOC_Os11g07250	Oryza sativa	3.60452	0.13151	-	A0A0P0XZG4	-
Os11g0175500	LOC_Os11g07450	Oryza sativa	1.05051	0.0760026	4349917	Q53PH3	E3 ubiquitin-protein ligase CHFR
Os11g0178200	LOC_Os11g07640	Oryza sativa	inf	0.00223494	4327013	Q5JMM2	Expressed protein; Os01g0753400 protein; Putative uncharacterized protein P0435B05.35; Putative uncharacterized protein P0503C12.7; Uncharacterized protein; cDNA clone:002-170-A03, full insert sequence [source:UniProtKB/TrEMBL;Acc:Q5JMM2]
Os11g0182200	LOC_Os11g07960	Oryza sativa	1.05111	0.0547882	4349948	Q53MM5	shikimate O-hydroxycinnamoyltransferase
Os11g0199200	LOC_Os11g09280	Oryza sativa	1.44639	0.159982	4350002	A0A0P0XZP3	protein disulfide isomerase-like 1-1
Os11g0200600	LOC_Os11g09418	Oryza sativa	2.53074	0.0408809	9269367|9270728	H2KWE1|A0A0P0XZX1	putative FBD-associated F-box protein At5g56820|histone deacetylase 19
Os11g0200950	LOC_Os11g09460	Oryza sativa	2.78112	0.00223494	9267168	A0A0P0Y0C0	F-box/FBD/LRR-repeat protein At5g22700
Os11g0201000	None	Oryza sativa	2.30932	0.205096	-	A0A0P0XZN1	-
Os11g0201124	None	Oryza sativa	1.92575	0.0312517	-|-	A0A0N7KsK6|A0A0P0XZW4	-|-
Os11g0201175	None	Oryza sativa	1.92575	0.0312517	-|-	A0A0N7KsK6|A0A0P0XZW4	-|-
Os11g0201360	LOC_Os11g09478	Oryza sativa	1.46996	0.33726	9269217	B9EVL9	putative FBD-associated F-box protein At5g56820
Os11g0201400	LOC_Os11g09418	Oryza sativa	2.53074	0.0408809	9269367|9270728	H2KWE1|A0A0P0XZX1	putative FBD-associated F-box protein At5g56820|histone deacetylase 19
Os11g0206000	LOC_Os11g09979	Oryza sativa	5.21497	0.00223494	-	A0A0N7KsL1	-
Os11g0239900	LOC_Os11g13620	Oryza sativa	1.11382	0.0312517	4350162	Q53M23	Expressed protein; Os11g0239900 protein; cDNA clone:002-103-H05, full insert sequence [source:UniProtKB/TrEMBL;Acc:Q53M23]
Os11g0240600	LOC_Os11g13670	Oryza sativa	1.17436	0.202588	4350164	A0A0P0Y0U8	probable carboxylesterase 18
Os11g0246100	LOC_Os11g14130	Oryza sativa	1.19944	0.0547883	4350189	Q53NA7	uncharacterized LOC4350189
Os11g0246133	None	Oryza sativa	1.43163	0.0158468	-	A0A0P0Y0N5	-
Os11g0252400	LOC_Os11g14570	Oryza sativa	3.24204	0.356062	4350215	Q53N02	ankyrin repeat-containing protein At3g12360
Os11g0264700	LOC_Os11g16330	Oryza sativa	1.88284	0.00223494	4350241	Q2R7K1	F-box protein sKIP16
Os11g0267400	LOC_Os11g16590	Oryza sativa	1.12668	0.298309	4350258	Q53LY0	chaperone protein ClpC3, chloroplastic
Os11g0302900	LOC_Os11g19764	Oryza sativa	1.12811	0.162236	4350331	Q0IT66	Os11g0302900 protein [source:UniProtKB/TrEMBL;Acc:Q0IT66]
Os11g0417132	None	Oryza sativa	2.04809	0.0365391	-	A0A0P0Y1X8	-
Os11g0427700	LOC_Os11g24060	Oryza sativa	1.73782	0.313274	4350385	Q53MW1	adenine/guanine permease AZG2
Os11g0439600	LOC_Os11g25260	Oryza sativa	2.07576	0.00223494	-|-|4350420	-|-|Q53KM3	-|-|probable apyrase 3
Os11g0440200	LOC_Os11g25330	Oryza sativa	1.98313	0.00223494	4350420|4350421	Q53KM3|A0A0P0Y1M2	probable apyrase 3|probable apyrase 3
Os11g0503400	LOC_Os11g30790	Oryza sativa	4.25264	0.436682	-	A0A0P0Y2Q9	-
Os11g0508600	LOC_Os11g31190	Oryza sativa	3.57324	0.0492405	4350572	Q2R3P9	bidirectional sugar transporter sWEET14
Os11g0519500	LOC_Os11g31820	Oryza sativa	1.02093	0.433681	9267852	A0A0P0Y2I8	uncharacterized LOC9267852
Os11g0533100	LOC_Os11g32880	Oryza sativa	1.34682	0.0742542	4350646	A0A0P0Y3A0	ATP-dependent DNA helicase At3g02060, chloroplastic
Os11g0539800	LOC_Os11g33330	Oryza sativa	1.74106	0.00223494	4350665	Q0IsB6	probable Xaa-Pro aminopeptidase P
Os11g0543100	LOC_Os11g34080	Oryza sativa	1.76921	0.00223494	4350671	Q2R304	BOI-related E3 ubiquitin-protein ligase 1
Os11g0544866	None	Oryza sativa	1.96692	0.00223494	-	A0A0P0Y3A2	-
Os11g0544900	LOC_Os11g34220	Oryza sativa	2.04442	0.00223494	-|4350687	A0A0P0Y3L6|Q2R2Y6	-|probable nucleolar protein 5-1
Os11g0545000	LOC_Os11g34230	Oryza sativa	2.04442	0.00223494	-|4350687	A0A0P0Y3L6|Q2R2Y6	-|probable nucleolar protein 5-1
Os11g0547800	None	Oryza sativa	inf	0.00223494	-	A0A0P0Y332	Putative uncharacterized protein [source:UniProtKB/TrEMBL;Acc:B9GB48]
Os11g0549605	LOC_Os11g34690	Oryza sativa	2.05357	0.00223494	9266319|9267933	A0A0P0Y368|A0A0P0Y3C5	uncharacterized LOC9266319|uncharacterized LOC9267933
Os11g0549610	LOC_Os11g34700	Oryza sativa	2.05357	0.00223494	9266319|9267933	A0A0P0Y368|A0A0P0Y3C5	uncharacterized LOC9266319|uncharacterized LOC9267933
Os11g0565400	LOC_Os11g35870	Oryza sativa	1.62123	0.00223494	-	A0A0P0Y3E6	-
Os11g0568300	LOC_Os11g36030	Oryza sativa	1.51674	0.00223494	4350744	Q2R2F0	cell division cycle-associated protein 7
Os11g0568401	None	Oryza sativa	1.63654	0.00412386	-	-	-
Os11g0569800	LOC_Os11g36190	Oryza sativa	4.27428	0.144787	4350750	Q2R2D4	Receptor kinase, putative, expressed [source:UniProtKB/TrEMBL;Acc:Q2R2D4]
Os11g0575900	LOC_Os11g36740	Oryza sativa	1.10248	0.352203	-|4350767	-|A0A0P0Y3W0	-|myosin-binding protein 7
Os11g0580000	LOC_Os11g37100	Oryza sativa	1.11488	0.364707	4350784	A0A0P0Y3X2	uncharacterized LOC4350784
Os11g0580800	LOC_Os11g37130	Oryza sativa	1.64372	0.00223494	4350785	A0A0P0Y3P9	sec-independent protein translocase protein TATB, chloroplastic
Os11g0581900	LOC_Os11g37200	Oryza sativa	2.85602	0.00740724	4350786	Q2R230	BI1-like protein
Os11g0582100	LOC_Os11g37230	Oryza sativa	1.66129	0.022062	4350787	Q2R227	E3 ubiquitin-protein ligase sDIR1
Os11g0582300	LOC_Os11g37260	Oryza sativa	1.21927	0.0118252	4350788	A0A0N7KT47	protein ROOT HAIR DEFECTIVE 3 homolog 2
Os11g0586300	LOC_Os11g37560	Oryza sativa	4.11978	0.110114	4350800	Q0IRY4	uncharacterized LOC4350800
Os11g0586900	LOC_Os11g37640	Oryza sativa	1.9976	0.00587432	4350802	Q2R1Y6	ADP-ribosylation factor-like protein 5
Os11g0588600	LOC_Os11g37759	Oryza sativa	4.00453	0.36844	9267585	C7J9B9	putative disease resistance RPP13-like protein 3
Os11g0593900	LOC_Os11g38150	Oryza sativa	1.29075	0.0312517	9266484	B9G8B6	uncharacterized LOC9266484
Os11g0594500	LOC_Os11g38190	Oryza sativa	2.47312	0.00587432	107275499	Q2R1s8	uncharacterized LOC107275499
Os11g0598900	LOC_Os11g38620	Oryza sativa	1.23812	0.00740724	4350853	A0A0P0Y416	uncharacterized LOC4350853
Os11g0599100	None	Oryza sativa	1.63279	0.161557	-	A0A0P0Y422	-
Os12g0100100	LOC_Os12g01010	Oryza sativa	2.71391	0.0232341	4351236	Q2QZ01	THO complex subunit 4A
Os12g0100200	LOC_Os12g01020	Oryza sativa	2.45328	0.00740724	107275658	Q2QZ00	uncharacterized LOC107275658
Os12g0163800	LOC_Os12g06670	Oryza sativa	1.02101	0.0322499	4351586	Q2QXA8	serine/threonine-protein kinase sTY46
Os12g0167700	LOC_Os12g06980	Oryza sativa	1.4859	0.138079	4351603	A0A0P0Y7C3	uncharacterized LOC4351603
Os12g0174100	LOC_Os12g07540	Oryza sativa	1.61384	0.00412386	4351641	Q2QX12	uncharacterized protein At1g04910
Os12g0174200	LOC_Os12g07550	Oryza sativa	1.52809	0.00223494	4351642	Q2QX11	uncharacterized LOC4351642
Os12g0183100	LOC_Os12g08260	Oryza sativa	1.79263	0.0132272	4351684	A0A0P0Y7X2	2-oxoisovalerate dehydrogenase subunit alpha 2, mitochondrial
Os12g0185900	LOC_Os12g08550	Oryza sativa	4.12682	0.261647	-	A0A0P0Y7P4	-
Os12g0186600	LOC_Os12g08564	Oryza sativa	3.8384	0.0365391	-	A0A0P0Y7N0	-
Os12g0187500	LOC_Os12g08670	Oryza sativa	1.71451	0.251544	9270377	A0A0P0Y7s4	protein QUIRKY
Os12g0207200	LOC_Os12g10550	Oryza sativa	1.7504	0.385904	4351754	A0A0P0Y882	L10-interacting MYB domain-containing protein
Os12g0233300	LOC_Os12g13120	Oryza sativa	2.15803	0.321669	4351835	Q2QVE2	bis(5'-adenosyl)-triphosphatase
Os12g0236400	LOC_Os12g13380	Oryza sativa	1.25923	0.00888665	4351850	A0A0P0Y8F3	adenylate kinase 3
Os12g0422971	None	Oryza sativa	1.55505	0.022062	-|-	-|A0A0P0Y9J6	-|-
Os12g0424300	LOC_Os12g23620	Oryza sativa	1.56756	0.0232341	-|-	-|A0A0P0Y9L0	-|-
Os12g0485150	LOC_Os12g30000	Oryza sativa	1.31889	0.20521	107278654	A0A0N7KU17	uncharacterized LOC107278654
Os12g0502300	LOC_Os12g31810	Oryza sativa	1.44646	0.00412386	4352280	A0A0P0YAB1	cyclin-A2-1
Os12g0502350	None	Oryza sativa	1.36176	0.00587432	-	-	-
Os12g0510200	LOC_Os12g32580	Oryza sativa	1.19215	0.347836	9271902	A0A0N7KU36	uncharacterized LOC9271902
Os12g0548100	LOC_Os12g36170	Oryza sativa	1.07859	0.29854	4352458	Q2QP00	condensin-2 complex subunit D3
Os12g0559200	LOC_Os12g37260	Oryza sativa	1.74732	0.00223494	4352505	Q2QNN5	lipoxygenase 2.1, chloroplastic
Os12g0559250	None	Oryza sativa	1.78551	0.00223494	-	-	-
Os12g0560067	None	Oryza sativa	1.866	0.137395	-	-	-
Os12g0574000	LOC_Os12g38570	Oryza sativa	3.76788	0.00888665	4352600	Q2QN95	vacuolar amino acid transporter 1
Os12g0578200	LOC_Os12g38900	Oryza sativa	1.71882	0.0322499	4352624	Q2QN58	chorismate mutase 1, chloroplastic
Os12g0578800	LOC_Os12g38960	Oryza sativa	1.49901	0.00223494	4352630	A0A0N7KU96	uncharacterized LOC4352630
Os12g0585300	LOC_Os12g39520	Oryza sativa	1.29642	0.0616025	9269040	Q2QMZ3	uncharacterized LOC9269040
Os12g0594600	LOC_Os12g40300	Oryza sativa	1.1511	0.019671	4352688	Q2QMR3	uncharacterized LOC4352688
Os12g0594700	LOC_Os12g40310	Oryza sativa	1.64899	0.0492405	-	A0A0P0YC15	-
Os12g0595200	LOC_Os12g40350	Oryza sativa	1.39961	0.192254	9270477	A0A0P0YCP0	uncharacterized LOC9270477
Os12g0595500	LOC_Os12g40380	Oryza sativa	1.30223	0.0158468	9267868	A0A0P0YC22	uncharacterized LOC9267868
Os12g0604500	LOC_Os12g41160	Oryza sativa	3.76554	0.228632	9267998	A0A0P0YBZ1	uncharacterized LOC9267998
Os12g0605900	LOC_Os12g41260	Oryza sativa	1.52768	0.059128	4352742	Q2QMG1	serine/threonine-protein kinase HT1
Os12g0615000	None	Oryza sativa	1.04901	0.424823	9266348	Q2QM74	wall-associated receptor kinase 2
Os12g0617400	LOC_Os12g42280	Oryza sativa	1.31913	0.108075	9270250	A0A0P0YC36	9-cis-epoxycarotenoid dioxygenase 1, chloroplastic
Os12g0621400	LOC_Os12g42650	Oryza sativa	2.13478	0.052997	4352820	A0A0P0YCP5	uncharacterized LOC4352820
Os12g0621500	LOC_Os12g42660	Oryza sativa	1.76764	0.125533	4352821	Q2QM12	probable serine/threonine protein kinase IRE
Os12g0631600	LOC_Os12g43580	Oryza sativa	1.10295	0.101573	4352864	Q2QLR4	uncharacterized LOC4352864
Os12g0635700	LOC_Os12g43890	Oryza sativa	2.42155	0.409504	4352887	Q2QLN2	elongation of fatty acids protein 3-like
Os12g0637700	LOC_Os12g44060	Oryza sativa	1.32812	0.346689	4352901	Q2QLL5	Nodulin family protein, putative, expressed; Os12g0637700 protein [source:UniProtKB/TrEMBL;Acc:Q2QLL5]
Os12g0639400	LOC_Os12g44210	Oryza sativa	inf	0.209817	4352916	Q0ILK8	AAA-ATPase AsD, mitochondrial
Os01g0103075	None	Oryza sativa	-1.20605	0.0132272	-	A0A0P0UX08	-
Os01g0103100	LOC_Os01g01360	Oryza sativa	-1.16177	0.0184741	4326444	Q9FTZ3	protein NRT1/ PTR FAMILY 6.1
Os01g0103400	None	Oryza sativa	-inf	0.00223494	-	A0A0P0UXG2	-
Os01g0107700	LOC_Os01g01780	Oryza sativa	-1.44169	0.349732	4326157	Q657X7	probable glycosyltransferase At3g07620
Os01g0107750	None	Oryza sativa	-1.51449	0.330117	-	A0A0P0UWX7	-
Os01g0108400	LOC_Os01g01840	Oryza sativa	-inf	0.00223494	4326162	A0A0P0UXA8	uncharacterized LOC4326162
Os01g0109000	None	Oryza sativa	-1.78532	0.182118	-	A0A0P0UXJ2	-
Os01g0119500	LOC_Os01g02960	Oryza sativa	-1.44424	0.00223494	4326084	Q5ZDT0	uncharacterized LOC4326084
Os01g0119800	None	Oryza sativa	-inf	0.00223494	-	-	-
Os01g0121950	LOC_Os01g03170	Oryza sativa	-inf	0.114976	9268150	A0A0P0UXN8	Os01g0121900 protein; Putative uncharacterized protein P0445D12.6 [Source:UniProtKB/TrEMBL;Acc:Q5ZD48]
Os01g0122000	LOC_Os01g03180	Oryza sativa	-2.06763	0.0895712	4326047	Q5ZD47	putative E3 ubiquitin-protein ligase SINA-like 6
Os01g0122367	None	Oryza sativa	-5.77869	0.265319	-	A0A0P0UXM3	-
Os01g0123900	LOC_Os01g03310	Oryza sativa	-inf	0.20662	4325998	Q0JR29	Bowman-Birk type bran trypsin inhibitor
Os01g0124100	LOC_Os01g03330	Oryza sativa	-inf	0.0279368	4326000	Q0JR27	Bowman-Birk type bran trypsin inhibitor-like
Os01g0124401	LOC_Os01g03360	Oryza sativa	-3.14226	0.00223494	9271230	Q0JR25	Bowman-Birk type bran trypsin inhibitor
Os01g0138500	LOC_Os01g04590	Oryza sativa	-3.05064	0.140486	4325682	Q5ZC54	uncharacterized LOC4325682
Os01g0149800	LOC_Os01g05650	Oryza sativa	-1.47131	0.436827	4325218	P94029	metallothionein-like protein 2A
Os01g0168850	None	Oryza sativa	-2.27009	0.265319	-	A0A0P0UZ83	-
Os01g0170000	LOC_Os01g07530	Oryza sativa	-1.48592	0.341576	4325200	A0A0P0UYK7	galactinol--sucrose galactosyltransferase
Os01g0222800	LOC_Os01g12290	Oryza sativa	-2.12712	0.155054	-	A0A0P0UZW1	-
Os01g0228500	LOC_Os01g12820	Oryza sativa	-1.70857	0.341316	4327188	Q5N7Z3	uncharacterized LOC4327188
Os01g0235100	LOC_Os01g13390	Oryza sativa	-1.57606	0.300514	4327776	A0A0P0V022	uncharacterized LOC4327776
Os01g0237500	LOC_Os01g13610	Oryza sativa	-2.05927	0.21431	4326355|-	Q0JP80|A0A0P0V0B4	isoflavone reductase homolog IRL|Uncharacterized protein [Source:UniProtKB/TrEMBL;Acc:A2ZR42]
Os01g0237750	LOC_Os01g13610	Oryza sativa	-2.05927	0.21431	4326355|-	Q0JP80|A0A0P0V0B4	isoflavone reductase homolog IRL|Uncharacterized protein [Source:UniProtKB/TrEMBL;Acc:A2ZR42]
Os01g0262401	None	Oryza sativa	-inf	0.345986	-	A0A0N7KCQ0	-
Os01g0266200	LOC_Os01g16124	Oryza sativa	-5.91789	0.00223494	-	A0A0P0V1D4	-
Os01g0279100	LOC_Os01g17170	Oryza sativa	-1.75629	0.219156	4326901	Q9SDJ2	magnesium-protoporphyrin IX monomethyl ester [oxidative] cyclase, chloroplastic
Os01g0283300	LOC_Os01g18080	Oryza sativa	-1.94902	0.17527	4327905	Q9ARY7	protein TsetseEP
Os01g0286900	LOC_Os01g18360	Oryza sativa	-1.49997	0.254833	4327919	A0A0N7KCS5	auxin-responsive protein IAA4
Os01g0313300	LOC_Os01g21120	Oryza sativa	-1.21842	0.1966	4327287	Q8LQ87	ethylene-responsive transcription factor ERF071
Os01g0383700	LOC_Os01g28680	Oryza sativa	-1.02671	0.10531	9266898	C7IWT8	LEC14B protein
Os01g0501800	LOC_Os01g31690	Oryza sativa	-2.32891	0.00223494	4324479	Q943W1	oxygen-evolving enhancer protein 1, chloroplastic
Os01g0507000	LOC_Os01g32259	Oryza sativa	-2.27079	0.26974	-	A0A0N7KD15	-
Os01g0525350	None	Oryza sativa	-1.00332	0.367561	-	A0A0P0V3H4	-
Os01g0535100	LOC_Os01g35100	Oryza sativa	-1.586	0.328142	-	Q8GSZ2	Putative uncharacterized protein OSJNBa0086A10.12 [Source:UniProtKB/TrEMBL;Acc:Q8GSZ2]
Os01g0556650	None	Oryza sativa	-3.13564	0.367235	-	A0A0P0V406	-
Os01g0556700	LOC_Os01g37590	Oryza sativa	-3.31566	0.0437928	-	A0A0N7KD56	-
Os01g0583300	LOC_Os01g40120	Oryza sativa	-1.94669	0.278391	9271063	C7IXY4	uncharacterized LOC9271063
Os01g0585300	LOC_Os01g40310	Oryza sativa	-2.03507	0.415002	4327654	Q0JLN9	uncharacterized LOC4327654
Os01g0589800	LOC_Os01g40710	Oryza sativa	-1.95822	0.374743	4324453	A0A0P0V4P0	verprolin
Os01g0601000	LOC_Os01g41720	Oryza sativa	-3.58003	0.00223494	4324600	A0A0P0V4X4	uncharacterized LOC4324600
Os01g0639900	LOC_Os01g45274	Oryza sativa	-1.16804	0.0502862	4326583	Q7F2G3	carbonic anhydrase, chloroplastic
Os01g0660500	LOC_Os01g47100	Oryza sativa	-1.45247	0.44382	107277940	A0A0P0V657	exonuclease mut-7 homolog
Os01g0668100	LOC_Os01g47780	Oryza sativa	-1.14046	0.238255	4326326	Q5QLS1	fasciclin-like arabinogalactan protein 11
Os01g0670800	LOC_Os01g48060	Oryza sativa	-1.80386	0.0103979	4325895	A0A0P0V6C9	auxin response factor 2
Os01g0675400	LOC_Os01g48430	Oryza sativa	-1.4263	0.228834	-	A0A0P0V6I9	-
Os01g0679300	None	Oryza sativa	-inf	0.00223494	-	-	-
Os01g0686600	LOC_Os01g49270	Oryza sativa	-1.14866	0.228632	4324113	Q0JKA6	Os01g0686600 protein [Source:UniProtKB/TrEMBL;Acc:Q0JKA6]
Os01g0687800	LOC_Os01g49360	Oryza sativa	-1.87947	0.00223494	4327936|4327938	Q8S9W7|Q5N7L2	L-gulonolactone oxidase 3|Os01g0688000 protein; Putative uncharacterized protein P0519D04.27; Uncharacterized protein; cDNA clone:001-109-D12, full insert sequence [Source:UniProtKB/TrEMBL;Acc:Q5N7L2]
Os01g0688000	LOC_Os01g49370	Oryza sativa	-1.87947	0.00223494	4327936|4327938	Q8S9W7|Q5N7L2	L-gulonolactone oxidase 3|Os01g0688000 protein; Putative uncharacterized protein P0519D04.27; Uncharacterized protein; cDNA clone:001-109-D12, full insert sequence [Source:UniProtKB/TrEMBL;Acc:Q5N7L2]
Os01g0701700	LOC_Os01g50610	Oryza sativa	-2.02878	0.404958	4326930	Q5N8J5	salicylate carboxymethyltransferase
Os01g0706332	None	Oryza sativa	-1.59205	0.326349	-	A0A0P0V770	-
Os01g0709000	LOC_Os01g51260	Oryza sativa	-2.05892	0.122152	4327821	Q0JJY3	myb-related protein Zm38
Os01g0709100	None	Oryza sativa	-2.14077	0.0468233	-	A0A0P0V789	-
Os01g0710100	LOC_Os01g51310	Oryza sativa	-1.03019	0.139505	4327827	A0A0P0V7C5	uncharacterized LOC4327827
Os01g0723200	LOC_Os01g52490	Oryza sativa	-1.09093	0.0879682	4324671	Q8W0C2	40S ribosomal protein S24-1
Os01g0725000	LOC_Os01g52594	Oryza sativa	-inf	0.00223494	-	A0A0P0V7M7	-
Os01g0726001	None	Oryza sativa	-inf	0.00223494	4324729	A0A0P0V7N0	Os01g0726000 protein [Source:UniProtKB/TrEMBL;Acc:Q0JJP7]
Os01g0726700	LOC_Os01g52690	Oryza sativa	-1.03054	0.330299	4324732	Q0JJP4	DNA-directed RNA polymerase II subunit RPB1
Os01g0727900	LOC_Os01g52760	Oryza sativa	-2.57057	0.0397864	4323917	Q5JM43	uncharacterized LOC4323917
Os01g0728000	None	Oryza sativa	-2.1068	0.396961	4323917|-	Q5JM43|A0A0P0V7S5	uncharacterized LOC4323917|-
Os01g0729200	None	Oryza sativa	-1.75282	0.350869	4346127	Q0JJN1	Os01g0729200 protein [Source:UniProtKB/TrEMBL;Acc:Q0JJN1]
Os01g0733001	LOC_Os01g53210	Oryza sativa	-2.04761	0.0449284	9272162	A0A0P0V7T8	Os01g0733001 protein; Putative metal transporter Nramp3 [Source:UniProtKB/TrEMBL;Acc:Q5JL65]
Os01g0735632	None	Oryza sativa	-inf	0.066897	-	-	-
Os01g0736551	None	Oryza sativa	-1.01928	0.20892	-	A0A0P0V7X0	-
Os01g0741900	LOC_Os01g53880	Oryza sativa	-1.07942	0.0625784	4326541	A0A0P0V810	auxin-responsive protein IAA6
Os01g0743200	LOC_Os01g53990	Oryza sativa	-1.29011	0.101008	4326549	Q8LQ65	probable pectinesterase 53
Os01g0745300	LOC_Os01g54190	Oryza sativa	-3.15809	0.00223494	-	A0A0P0V881	-
Os01g0750900	None	Oryza sativa	-2.28798	0.397362	4324630	Q0JJA7	Os01g0750900 protein [Source:UniProtKB/TrEMBL;Acc:Q0JJA7]
Os01g0754000	LOC_Os01g55020	Oryza sativa	-1.59852	0.167621	4327016	Q0JJ88	protein NUCLEAR FUSION DEFECTIVE 6, chloroplastic/mitochondrial
Os01g0754100	LOC_Os01g55030	Oryza sativa	-1.94811	0.24512	4325130	Q5JML8	uncharacterized protein At4g28440
Os01g0765900	LOC_Os01g56040	Oryza sativa	-1.41182	0.363053	107281095|-	Q5JN07|A0A0P0V8I9	zinc finger A20 and AN1 domain-containing stress-associated protein 3|-
Os01g0766101	None	Oryza sativa	-1.41182	0.363053	107281095|-	Q5JN07|A0A0P0V8I9	zinc finger A20 and AN1 domain-containing stress-associated protein 3|-
Os01g0766000	LOC_Os01g56050	Oryza sativa	-1.72727	0.128437	4325491	A0A0N7KDT4	protein DETOXIFICATION 33
Os01g0772000	LOC_Os01g56520	Oryza sativa	-1.37938	0.265116	4324620|4324706|9267907	Q5N8Z0|Q5N8Y9|A0A0P0V8S0	double-stranded RNA-binding protein 1|LOB domain-containing protein 20|histone-lysine N-methyltransferase SUVR3
Os01g0772100	LOC_Os01g56530	Oryza sativa	-1.37938	0.265116	4324620|4324706|9267907	Q5N8Z0|Q5N8Y9|A0A0P0V8S0	double-stranded RNA-binding protein 1|LOB domain-containing protein 20|histone-lysine N-methyltransferase SUVR3
Os01g0772150	LOC_Os01g56540	Oryza sativa	-1.37938	0.265116	4324620|4324706|9267907	Q5N8Z0|Q5N8Y9|A0A0P0V8S0	double-stranded RNA-binding protein 1|LOB domain-containing protein 20|histone-lysine N-methyltransferase SUVR3
Os01g0773700	LOC_Os01g56680	Oryza sativa	-1.18743	0.171658	4327150	Q5ZBY9	photosystem II reaction center W protein, chloroplastic
Os01g0773800	LOC_Os01g56690	Oryza sativa	-1.9615	0.231281	9269465	A0A0P0V8W1	transcription factor BHLH148-like
Os01g0775100	LOC_Os01g56780	Oryza sativa	-1.02127	0.0920189	4327159	A0A0P0V8S9	uncharacterized LOC4327159
Os01g0775750	None	Oryza sativa	-inf	0.00223494	-	A0A0P0V8R7	-
Os01g0776300	LOC_Os01g56850	Oryza sativa	-inf	0.00223494	4327891	A0A0N7KDU6	uncharacterized LOC4327891
Os01g0778800	LOC_Os01g57073	Oryza sativa	-1.0036	0.0555874	4326432	Q5ZCF2	zinc-metallopeptidase, peroxisomal
Os01g0780900	LOC_Os01g57250	Oryza sativa	-inf	0.00223494	4327839	Q5ZAV2	dirigent protein 10
Os01g0783800	LOC_Os01g57480	Oryza sativa	-5.50947	0.00223494	4327060	Q5ZAV5	receptor-like serine/threonine-protein kinase SD1-7
Os01g0784000	None	Oryza sativa	-2.03526	0.0333402	4327062	Q0JIQ5	Os01g0784000 protein [Source:UniProtKB/TrEMBL;Acc:Q0JIQ5]
Os01g0787000	LOC_Os01g57730	Oryza sativa	-1.21965	0.260284	4327052	Q8S130	peroxidase 56
Os01g0787101	None	Oryza sativa	-1.33702	0.150345	-	A0A0P0V934	-
Os01g0787400	LOC_Os01g57740	Oryza sativa	-2.05941	0.0565434	4325858	A0A0P0V921	uncharacterized LOC4325858
Os01g0788200	LOC_Os01g57840	Oryza sativa	-1.52992	0.395857	4325860	Q8RU32	nuclear transport factor 2
Os01g0788800	LOC_Os01g57890	Oryza sativa	-3.03913	0.00412386	4325864	A0A0N7KDW0	homeobox-leucine zipper protein TF1
Os01g0788850	None	Oryza sativa	-2.82802	0.0118252	-	A0A0P0V923	-
Os01g0791033	None	Oryza sativa	-1.85232	0.00223494	9267701	A0A0P0V969	Os01g0791033 protein [Source:UniProtKB/TrEMBL;Acc:C7IXC7]
Os01g0794100	LOC_Os01g58150	Oryza sativa	-1.75236	0.240372	4324134	A0A0P0V965	uncharacterized LOC4324134
Os01g0794900	None	Oryza sativa	-6.27405	0.282083	-	A0A0P0V985	-
Os01g0795200	LOC_Os01g58280	Oryza sativa	-1.66962	0.341576	4325626	Q0JIK5	subtilisin-like protease SBT3.5
Os01g0797600	LOC_Os01g58420	Oryza sativa	-1.03664	0.0322499	4327621	Q7F4G5	ethylene-responsive transcription factor 8
Os01g0797900	LOC_Os01g58444	Oryza sativa	-1.23572	0.052997	-|4327625	A0A0P0V976|A0A0P0V9C9	-|uncharacterized LOC4327625
Os01g0798100	LOC_Os01g58459	Oryza sativa	-1.23572	0.052997	-|4327625	A0A0P0V976|A0A0P0V9C9	-|uncharacterized LOC4327625
Os01g0808100	LOC_Os01g59350	Oryza sativa	-1.48382	0.427266	9266109	B7EFZ3	transcription factor HBP-1b(c1)
Os01g0810401	None	Oryza sativa	-6.50791	0.100388	-	-	-
Os01g0810500	LOC_Os01g59550	Oryza sativa	-4.7473	0.0171107	9270191	A0A0P0V9F1	probable LRR receptor-like serine/threonine-protein kinase At1g51810
Os01g0810600	LOC_Os01g59560	Oryza sativa	-1.94791	0.163713	4327353	A0A0P0V9G7	probable LRR receptor-like serine/threonine-protein kinase At1g51810
Os01g0810700	None	Oryza sativa	-3.58444	0.0208755	-	A0A0P0V9H0	-
Os01g0813000	LOC_Os01g59750	Oryza sativa	-2.17644	0.210631	4327589	A0A0N7KDY2	14 kDa zinc-binding protein
Os01g0819700	LOC_Os01g60420	Oryza sativa	-2.19914	0.183857	4327604	A0A0P0V9Q2	uncharacterized LOC4327604
Os01g0823100	LOC_Os01g60770	Oryza sativa	-2.09453	0.339884	4327568	Q40636	expansin-A2
Os01g0826400	LOC_Os01g61080	Oryza sativa	-1.15883	0.0312517	4327518	Q6IEQ7	probable WRKY transcription factor 33
Os01g0826800	LOC_Os01g61110	Oryza sativa	-1.19458	0.0386561	4327519	Q94D86	uncharacterized LOC4327519
Os01g0832600	LOC_Os01g61610	Oryza sativa	-1.96873	0.204674	4327401	Q5QLC8	flavonol synthase/flavanone 3-hydroxylase
Os01g0837600	LOC_Os01g62060	Oryza sativa	-2.37847	0.113338	4327369	Q943N1	uncharacterized LOC4327369
Os01g0841000	LOC_Os01g62370	Oryza sativa	-1.51252	0.13596	4327394	Q5N9U6	epsin-3
Os01g0843500	None	Oryza sativa	-2.3971	0.134066	-	A0A0P0VAC3	-
Os01g0844200	LOC_Os01g62605	Oryza sativa	-2.281	0.388368	4327506	Q5N9W1	uncharacterized LOC4327506
Os01g0845000	None	Oryza sativa	-1.43929	0.250341	-	A0A0N7KE20	-
Os01g0845100	LOC_Os01g62670	Oryza sativa	-1.42115	0.21431	9269673	Q5N9N9	uncharacterized LOC9269673
Os01g0846000	LOC_Os01g62750	Oryza sativa	-6.84262	0.0145346	9267360	A0A0P0VAD7	ATP-dependent DNA helicase PIF1
Os01g0847600	LOC_Os01g62860	Oryza sativa	-3.70821	0.128437	4327475	Q941T8	aldo-keto reductase family 4 member C10
Os01g0854000	LOC_Os01g63480	Oryza sativa	-2.20365	0.00740724	4324822	Q5N7V3	uncharacterized acetyltransferase At3g50280
Os01g0854800	LOC_Os01g63540	Oryza sativa	-1.19631	0.0955939	4324825	Q5N7U6	cytochrome P450 86A1
Os01g0857700	LOC_Os01g63890	Oryza sativa	-1.25387	0.0184741	4324760	Q94DE2	protein BUD31 homolog 1
Os01g0860450	None	Oryza sativa	-1.31049	0.00740724	-	A0A0P0VAQ1	-
Os01g0860500	LOC_Os01g64110	Oryza sativa	-1.09784	0.124978	4325067|9270637	O49827|Q5N7C3	hevamine-A|ferredoxin, root R-B1
Os01g0860601	LOC_Os01g64120	Oryza sativa	-1.09784	0.124978	4325067|9270637	O49827|Q5N7C3	hevamine-A|ferredoxin, root R-B1
Os01g0861400	LOC_Os01g64230	Oryza sativa	-inf	0.00223494	9271800	A0A0P0VAQ8	uncharacterized LOC9271800
Os01g0864401	None	Oryza sativa	-1.47718	0.294771	9269981	A0A0P0VAU0	Putative uncharacterized protein P0423B08.34 [Source:UniProtKB/TrEMBL;Acc:Q5N7G0]
Os01g0866100	LOC_Os01g64630	Oryza sativa	-1.27775	0.00223494	4325068	A0A0P0VAT4	actin-7
Os01g0866133	None	Oryza sativa	-1.24749	0.0103979	-	A0A0P0VAR5	-
Os01g0866500	LOC_Os01g64670	Oryza sativa	-1.38697	0.274194	4325072	Q5N9F4	soluble inorganic pyrophosphatase
Os01g0867450	None	Oryza sativa	-2.5247	0.168212	-	-	-
Os01g0872650	None	Oryza sativa	-2.55768	0.163178	-	-	-
Os01g0877900	LOC_Os01g65620	Oryza sativa	-2.15993	0.413271	4325089	Q5N9G5	uncharacterized LOC4325089
Os01g0879000	LOC_Os01g65692	Oryza sativa	-inf	0.00223494	-	A0A0N7KE63	-
Os01g0879100	None	Oryza sativa	-inf	0.00223494	-	A0A0P0VB55	-
Os01g0888200	None	Oryza sativa	-inf	0.37272	-	-	-
Os01g0890500	LOC_Os01g66670	Oryza sativa	-inf	0.00223494	-	Q5N832	Putative uncharacterized protein B1099D03.54; Uncharacterized protein [Source:UniProtKB/TrEMBL;Acc:Q5N832]
Os01g0912900	LOC_Os01g68490	Oryza sativa	-1.08782	0.0786146	4324319	Q8S090	pentatricopeptide repeat-containing protein At3g29230
Os01g0913000	LOC_Os01g68480	Oryza sativa	-1.24896	0.0927805	4324320	Q8S091	thioredoxin F, chloroplastic
Os01g0914000	LOC_Os01g68570	Oryza sativa	-1.26307	0.094897	4324341	Q5N7V7	uncharacterized LOC4324341
Os01g0931700	LOC_Os01g70600	Oryza sativa	-2.94839	0.441952	107278086	A0A0P0VCE9	protein LURP-one-related 2-like
Os01g0937100	LOC_Os01g71090	Oryza sativa	-1.09465	0.349732	4326530	Q8S1V0	basic 7S globulin
Os01g0939450	None	Oryza sativa	-1.19704	0.410363	-	-	-
Os01g0945001	LOC_Os01g71690	Oryza sativa	-1.25379	0.447384	9270244	A0A0P0VCR4	DNA repair protein recA homolog 2, mitochondrial
Os01g0953000	None	Oryza sativa	-1.13972	0.315653	4325752	Q0JFY9	Os01g0953000 protein [Source:UniProtKB/TrEMBL;Acc:Q0JFY9]
Os01g0953100	LOC_Os01g72380	Oryza sativa	-1.30749	0.144124	4325753	Q5JL05	uncharacterized LOC4325753
Os01g0953400	LOC_Os01g72410	Oryza sativa	-5.80637	0.202235	4325754	Q5JL02	disease resistance RPP13-like protein 4
Os01g0953500	LOC_Os01g72420	Oryza sativa	-4.07729	0.051294	4325399	Q0JFY6	uncharacterized LOC4325399
Os01g0956600	LOC_Os01g72650	Oryza sativa	-4.14784	0.199027	4325413	Q5JJU2	uncharacterized LOC4325413
Os01g0956700	LOC_Os01g72670	Oryza sativa	-1.93761	0.00412386	4325414	Q5JK54	uncharacterized LOC4325414
Os01g0957200	LOC_Os01g72710	Oryza sativa	-1.16015	0.36033	4325382	Q5JK51	protein RETICULATA-RELATED 4, chloroplastic
Os01g0963000	LOC_Os01g73200	Oryza sativa	-2.27348	0.203748	4324556	Q94DM2	cationic peroxidase SPC4
Os01g0976900	LOC_Os01g74550	Oryza sativa	-2.44376	0.0742542	4327811	A0A0P0VDI8	probable LRR receptor-like serine/threonine-protein kinase At1g67720
Os01g0976950	None	Oryza sativa	-2.44753	0.261647	-	A0A0P0VDI3	-
Os01g0977100	LOC_Os01g74570	Oryza sativa	-2.08678	0.333615	9272410	A0A0P0VDH5	tetraspanin-6
Os02g0114300	None	Oryza sativa	-1.65278	0.273833	-	A0A0P0VDV5	-
Os02g0114400	LOC_Os02g02340	Oryza sativa	-1.30885	0.394781	4328061	A0A0P0VDU4	glycerol-3-phosphate 2-O-acyltransferase 6
Os02g0126000	LOC_Os02g03370	Oryza sativa	-1.30441	0.154291	4328153	Q0E4C5	uncharacterized LOC4328153
Os02g0132500	LOC_Os02g03960	Oryza sativa	-1.02737	0.349037	4328205	Q0E476	ocs element-binding factor 1
Os02g0187700	LOC_Os02g09480	Oryza sativa	-1.09693	0.133431	4328551	Q6ZHS5	transcription factor MYB44
Os02g0192600	None	Oryza sativa	-1.04968	0.424003	-	A0A0P0VFY8	-
Os02g0202000	LOC_Os02g10760	Oryza sativa	-1.03513	0.370586	4328653	A0A0P0VG32	ethylene-responsive transcription factor WIN1
Os02g0232000	LOC_Os02g13800	Oryza sativa	-1.71222	0.276437	4328809	Q6EUG4	heat stress transcription factor C-2a
Os02g0257300	LOC_Os02g15750	Oryza sativa	-1.24987	0.262964	4328925	A0A0P0VH79	rhodanese-like domain-containing protein 4, chloroplastic
Os02g0261150	None	Oryza sativa	-1.80502	0.00740724	-	-	-
Os02g0264700	LOC_Os02g16490	Oryza sativa	-9.30953	0.00223494	4328950	Q0E279	Os02g0264700 protein [Source:UniProtKB/TrEMBL;Acc:Q0E279]
Os02g0288600	LOC_Os02g18690	Oryza sativa	-2.59401	0.18839	4329048	A0A0P0VHR6	BURP domain-containing protein 4
Os02g0294000	None	Oryza sativa	-1.70987	0.0437928	4329069	Q6KAB7	microfibrillar-associated protein 1
Os02g0316900	LOC_Os02g21190	Oryza sativa	-1.96643	0.00223494	-	Q6Z849	Putative uncharacterized protein P0572D06.30-1 [Source:UniProtKB/TrEMBL;Acc:Q6Z849]
Os02g0445300	LOC_Os02g24720	Oryza sativa	-inf	0.00223494	107278202	Q6EUA8	non-specific lipid-transfer protein 4-like
Os02g0466900	None	Oryza sativa	-2.33471	0.0118252	-	A0A0P0VIS6	-
Os02g0473200	LOC_Os02g27360	Oryza sativa	-1.11201	0.0598798	4329350	Q6K6I2	aspartic proteinase-like protein 2
Os02g0501350	LOC_Os02g29774	Oryza sativa	-3.92817	0.278304	-	A0A0P0VJC5	-
Os02g0548700	LOC_Os02g34410	Oryza sativa	-1.08608	0.0477529	4329616	Q0E0I9	U-box domain-containing protein 25
Os02g0579800	LOC_Os02g36940	Oryza sativa	-1.02295	0.240116	4329772	Q6EP48	cell number regulator 2
Os02g0604600	LOC_Os02g39220	Oryza sativa	-1.7103	0.030231	107277476|-|107277627	A0A0N7KFM7|Q6K8S3|A0A0P0VLE5	putative cyclin-F1-2|Putative cyclin-F1-4 [Source:UniProtKB/Swiss-Prot;Acc:Q6K8S3]|putative cyclin-F1-3
Os02g0604700	LOC_Os02g39230	Oryza sativa	-1.7103	0.030231	107277476|-|107277627	A0A0N7KFM7|Q6K8S3|A0A0P0VLE5	putative cyclin-F1-2|Putative cyclin-F1-4 [Source:UniProtKB/Swiss-Prot;Acc:Q6K8S3]|putative cyclin-F1-3
Os02g0604800	LOC_Os02g39240	Oryza sativa	-1.7103	0.030231	107277476|-|107277627	A0A0N7KFM7|Q6K8S3|A0A0P0VLE5	putative cyclin-F1-2|Putative cyclin-F1-4 [Source:UniProtKB/Swiss-Prot;Acc:Q6K8S3]|putative cyclin-F1-3
Os02g0605000	LOC_Os02g39260	Oryza sativa	-1.82792	0.0598798	4329915	Q6K8S0	cyclin-F2-2
Os02g0605900	LOC_Os02g39330	Oryza sativa	-2.88333	0.0733937	4329920	Q6K8R2	chitinase 6
Os02g0607000	LOC_Os02g39420	Oryza sativa	-1.69355	0.113338	107275563	Q6K1Z6	putative cyclin-F2-1
Os02g0607400	LOC_Os02g39470	Oryza sativa	-1.55055	0.0291452	107275563|107277570|-	Q6K1Z6|A0A0N7KFN0|A0A0P0VLF5	putative cyclin-F2-1|putative cyclin-F1-1|Putative cyclin-F1-1 [Source:UniProtKB/Swiss-Prot;Acc:Q6K1Z1]
Os02g0607100	LOC_Os02g39430	Oryza sativa	-1.28595	0.370586	107277570	A0A0N7KFN0	putative cyclin-F1-1
Os02g0608000	LOC_Os02g39510	Oryza sativa	-2.07543	0.32758	-	A0A0P0VLK8	-
Os02g0611200	LOC_Os02g39790	Oryza sativa	-1.19521	0.0492405	4329955	Q6K9B8	S-adenosylmethionine decarboxylase proenzyme-like
Os02g0611250	None	Oryza sativa	-1.19638	0.0145346	-	A0A0P0VLR0	-
Os02g0612900	LOC_Os02g39930	Oryza sativa	-2.04547	0.368313	4329967	Q6K623	temperature-induced lipocalin-1
Os02g0614732	None	Oryza sativa	-2.73785	0.420912	-	A0A0P0VLN1	-
Os02g0633700	LOC_Os02g42250	Oryza sativa	-inf	0.427266	107275989	Q6H7J4	putative protein phosphatase 2C 23
Os02g0633900	LOC_Os02g42270	Oryza sativa	-1.66172	0.359286	-	Q6H7J3	Putative protein phosphatase 2C 24 [Source:UniProtKB/Swiss-Prot;Acc:Q6H7J3]
Os02g0635300	None	Oryza sativa	-inf	0.00223494	9271605	Q6H848	Os02g0635333 protein; Putative uncharacterized protein OJ1626_B09.9 [Source:UniProtKB/TrEMBL;Acc:Q6H848]
Os02g0635600	LOC_Os02g42370	Oryza sativa	-1.90933	0.0158468	4330078	Q6H845	probable LRR receptor-like serine/threonine-protein kinase At3g47570
Os02g0640800	LOC_Os02g42810	Oryza sativa	-inf	0.00223494	4330113	A0A0P0VM51	(+)-neomenthol dehydrogenase
Os02g0642700	LOC_Os02g42920	Oryza sativa	-2.30492	0.0486708	4330128	Q0DZ67	O-glucosyltransferase rumi homolog
Os02g0643200	LOC_Os02g42950	Oryza sativa	-3.08826	0.407649	4330130	Q6H668	protein YABBY 4
Os02g0648900	LOC_Os02g43314	Oryza sativa	-inf	0.00223494	4330153	Q6H6S5	Os02g0648900 protein; Putative uncharacterized protein P0048B08.15; Putative uncharacterized protein P0519A12.46; cDNA clone:002-121-B08, full insert sequence [Source:UniProtKB/TrEMBL;Acc:Q6H6S5]
Os02g0649400	LOC_Os02g43340	Oryza sativa	-1.25137	0.130984	4330156	A0A0P0VMB0	embryogenesis-associated protein EMB8
Os02g0651200	LOC_Os02g43490	Oryza sativa	-2.16814	0.26974	4330167	Q0DZ32	Os02g0651200 protein [Source:UniProtKB/TrEMBL;Acc:Q0DZ32]
Os02g0652000	LOC_Os02g43550	Oryza sativa	-2.5819	0.28477	4330172	Q6H3X9	cyclin-P4-1-like
Os02g0655300	LOC_Os02g43830	Oryza sativa	-1.10874	0.245699	4330192	Q6H6I1	3-isopropylmalate dehydratase small subunit 3
Os02g0681700	LOC_Os02g45750	Oryza sativa	-1.23789	0.321284	4330326	Q6EPM5	Os02g0681700 protein; Putative serine/threonine-specific protein kinase [Source:UniProtKB/TrEMBL;Acc:Q6EPM5]
Os02g0685200	LOC_Os02g46030	Oryza sativa	-1.72017	0.0145346	4330349	Q6ZHD2	protein REVEILLE 1
Os02g0685350	None	Oryza sativa	-1.483	0.0375917	-	A0A0N7KFW2	-
Os02g0697500	LOC_Os02g46980	Oryza sativa	-2.22018	0.158524	4330408	Q6Z8F9	pentatricopeptide repeat-containing protein At1g31920
Os02g0697550	None	Oryza sativa	-2.54822	0.149828	-	A0A0P0VNB8	-
Os02g0698000	LOC_Os02g47020	Oryza sativa	-1.51333	0.022062	4330413	Q6Z8F4	phosphoribulokinase, chloroplastic
Os02g0729400	LOC_Os02g49680	Oryza sativa	-1.91257	0.194965	4330608	A0A0N7KG12	calcium sensing receptor, chloroplastic
Os02g0731600	LOC_Os02g49870	Oryza sativa	-2.21154	0.00587432	4330625	Q0DXV3	protein CURVATURE THYLAKOID 1A, chloroplastic
Os02g0744851	None	Oryza sativa	-1.44443	0.00223494	-	A0A0P0VPD7	-
Os02g0744900	LOC_Os02g51080	Oryza sativa	-1.55823	0.00223494	4330711	Q6Z2T6	geranylgeranyl diphosphate reductase, chloroplastic
Os02g0753300	LOC_Os02g51710	Oryza sativa	-1.16675	0.030231	4330755	Q6ZGP5	uncharacterized LOC4330755
Os02g0756800	LOC_Os02g52010	Oryza sativa	-1.39613	0.415462	4330780	Q0DXF4	protein EXORDIUM
Os02g0757100	LOC_Os02g52040	Oryza sativa	-1.37799	0.122948	4330781	Q6Z7W3	protein EXORDIUM
Os02g0760300	LOC_Os02g52290	Oryza sativa	-1.47748	0.00412386	4330800	Q6K8D4	peptidyl-prolyl cis-trans isomerase FKBP12
Os02g0768300	LOC_Os02g52930	Oryza sativa	-1.04075	0.165907	4330851	Q6ZGK2	WAT1-related protein At1g21890
Os02g0802500	LOC_Os02g55890	Oryza sativa	-1.09624	0.0832433	4331044	A0A0P0VQV1	pyrophosphate-energized vacuolar membrane proton pump
Os02g0802575	None	Oryza sativa	-1.17169	0.0268096	-	A0A0P0VQS6	-
Os02g0804000	None	Oryza sativa	-1.85355	0.328519	-	-	-
Os02g0807700	LOC_Os02g56360	Oryza sativa	-8.94199	0.00888665	9268909	C7IYF9	Os02g0807700 protein [Source:UniProtKB/TrEMBL;Acc:C7IYF9]
Os02g0807750	None	Oryza sativa	-inf	0.00223494	-	B9F450	Putative uncharacterized protein [Source:UniProtKB/TrEMBL;Acc:B9F450]
Os02g0808500	LOC_Os02g56440	Oryza sativa	-inf	0.00223494	4331084	Q6K9A4	uncharacterized LOC4331084
Os02g0817900	LOC_Os02g57290	Oryza sativa	-1.07606	0.126633	4331152	Q0DWE8	protein LUTEIN DEFICIENT 5, chloroplastic
Os02g0818000	LOC_Os02g57280	Oryza sativa	-1.37493	0.00223494	4331153	A0A0P0VRK8	uncharacterized LOC4331153
Os03g0100030	LOC_Os03g01014	Oryza sativa	-1.2128	0.165378	107275868	A3AD50	uncharacterized LOC107275868
Os03g0122300	LOC_Os03g03034	Oryza sativa	-1.38615	0.206125	4331443	Q10SI2	naringenin,2-oxoglutarate 3-dioxygenase
Os03g0142500	LOC_Os03g04890	Oryza sativa	-1.68619	0.280769	4331583	Q10RY0	uncharacterized LOC4331583
Os03g0150550	None	Oryza sativa	-1.09607	0.0660986	-|4331635	A0A0P0VT33|Q8H6H4	-|inorganic phosphate transporter 1-1
Os03g0150600	LOC_Os03g05620	Oryza sativa	-1.09607	0.0660986	-|4331635	A0A0P0VT33|Q8H6H4	-|inorganic phosphate transporter 1-1
Os03g0150901	None	Oryza sativa	-1.32447	0.0243767	-	A0A0P0VTA2	-
Os03g0152500	None	Oryza sativa	-1.19579	0.162236	-	A0A0P0VT44	-
Os03g0161600	LOC_Os03g06610	Oryza sativa	-1.37329	0.40633	4331706	Q10RE6	EPIDERMAL PATTERNING FACTOR-like protein 5
Os03g0168800	LOC_Os03g07270	Oryza sativa	-8.77851	0.0118252	4331758	A0A0N7KGN4	Expressed protein [Source:UniProtKB/TrEMBL;Acc:Q10R79]
Os03g0192700	LOC_Os03g09250	Oryza sativa	-1.312	0.0826086	4331917	O64437	inositol-3-phosphate synthase
Os03g0192750	None	Oryza sativa	-1.30816	0.0676503	-	A0A0P0VU75	-
Os03g0202300	LOC_Os03g10520	Oryza sativa	-1.08968	0.0872292	4331979	Q10QB5	dual-specificity RNA methyltransferase RlmN
Os03g0206750	None	Oryza sativa	-1.34464	0.209817	-	A0A0P0VUI6	-
Os03g0244000	LOC_Os03g14040	Oryza sativa	-2.04324	0.24213	4332227	Q10P76	protein SPA, chloroplastic
Os03g0248200	LOC_Os03g14400	Oryza sativa	-1.72687	0.0808009	4332251	A0A0P0VVF7	geraniol 8-hydroxylase
Os03g0248225	None	Oryza sativa	-1.84329	0.102388	-	A0A0N7KGX9	-
Os03g0266900	LOC_Os03g16020	Oryza sativa	-1.31096	0.120725	4332360	A0A0P0VVV9	17.4 kDa class I heat shock protein
Os03g0267000	LOC_Os03g16030	Oryza sativa	-1.57774	0.240372	4332361	Q84Q72	18.1 kDa class I heat shock protein
Os03g0276500	LOC_Os03g16860	Oryza sativa	-1.25188	0.0268096	4332413|4332415	Q10NA9|Q10NA6	heat shock cognate 70 kDa protein 2|Expressed protein; Os03g0276700 protein; cDNA clone:001-122-F12, full insert sequence [Source:UniProtKB/TrEMBL;Acc:Q10NA6]
Os03g0276700	LOC_Os03g16874	Oryza sativa	-1.25188	0.0268096	4332413|4332415	Q10NA9|Q10NA6	heat shock cognate 70 kDa protein 2|Expressed protein; Os03g0276700 protein; cDNA clone:001-122-F12, full insert sequence [Source:UniProtKB/TrEMBL;Acc:Q10NA6]
Os03g0281900	LOC_Os03g17350	Oryza sativa	-1.57292	0.316921	4332449	Q8H8V7	ABC transporter G family member 5
Os03g0296200	LOC_Os03g18490	Oryza sativa	-1.23323	0.251943	9271382	A0A0P0VWE6	uncharacterized PE-PGRS family protein PE_PGRS54
Os03g0314750	None	Oryza sativa	-4.10625	0.0437928	-	A0A0P0VWQ3	-
Os03g0316200	LOC_Os03g20120	Oryza sativa	-1.79301	0.00740724	4332654	Q10MB0	galactinol synthase 1
Os03g0323100	None	Oryza sativa	-1.01012	0.0333402	-	A0A0P0VWV5	-
Os03g0335100	LOC_Os03g21700	Oryza sativa	-1.18291	0.150345	4332754	A0A0P0VX64	E3 ubiquitin-protein ligase RBBP6
Os03g0348800	LOC_Os03g22670	Oryza sativa	-1.29365	0.0428726	9269259|4332833	Q10LI2|Q10LI1	lipase|E3 ubiquitin-protein ligase MIEL1
Os03g0348900	LOC_Os03g22680	Oryza sativa	-1.29365	0.0428726	9269259|4332833	Q10LI2|Q10LI1	lipase|E3 ubiquitin-protein ligase MIEL1
Os03g0380700	LOC_Os03g26370	Oryza sativa	-2.04954	0.265868	-	Q75M58	Putative uncharacterized protein OSJNBa0011H24.27; Putative zinc finger protein; Zinc finger, C3HC4 type family protein, expressed [Source:UniProtKB/TrEMBL;Acc:Q75M58]
Os03g0389601	None	Oryza sativa	-1.47958	0.0408809	-	A0A0P0VYB2	-
Os03g0389700	LOC_Os03g27230	Oryza sativa	-1.64694	0.0428726	4333014	A0A0P0VY65	phospho-2-dehydro-3-deoxyheptonate aldolase 1, chloroplastic
Os03g0408300	LOC_Os03g29460	Oryza sativa	-1.13062	0.0103979	4333083	Q84MQ4	60S ribosomal protein L27a-3
Os03g0408401	None	Oryza sativa	-1.66631	0.00223494	4333083|-	Q84MQ4|-	60S ribosomal protein L27a-3|-
Os03g0409600	LOC_Os03g29584	Oryza sativa	-inf	0.00223494	9270741	C7J0S3	Os03g0409600 protein [Source:UniProtKB/TrEMBL;Acc:C7J0S3]
Os03g0411100	LOC_Os03g29760	Oryza sativa	-1.29018	0.0232341	4333094	Q852G5	nuclear transcription factor Y subunit A-4
Os03g0415351	LOC_Os03g30150	Oryza sativa	-inf	0.00223494	107277202	A0A0P0VYQ9	uncharacterized LOC107277202
Os03g0416250	LOC_Os03g30260	Oryza sativa	-1.37697	0.388778	-|4333115	A0A0P0VZJ0|A0A0N7KHF9	-|COBRA-like protein 2
Os03g0416300	LOC_Os03g30260	Oryza sativa	-1.37697	0.388778	-|4333115	A0A0P0VZJ0|A0A0N7KHF9	-|COBRA-like protein 2
Os03g0418700	LOC_Os03g30530	Oryza sativa	-1.32449	0.00587432	4333124	Q75GD8	protein LONGIFOLIA 2
Os03g0418733	None	Oryza sativa	-1.42368	0.00412386	-	A0A0P0VZK0	-
Os03g0422200	None	Oryza sativa	-inf	0.00223494	4333138	Q0DR37	Os03g0422200 protein [Source:UniProtKB/TrEMBL;Acc:Q0DR37]
Os03g0422300	LOC_Os03g30840	Oryza sativa	-inf	0.00223494	4333139	Q0DR36	uncharacterized LOC4333139
Os03g0424200	LOC_Os03g31070	Oryza sativa	-1.44817	0.0145346	4333147	Q0DR28	U-box domain-containing protein 57
Os03g0441101	None	Oryza sativa	-inf	0.00223494	-	A0A0P0VZ66	-
Os03g0556200	None	Oryza sativa	-inf	0.00223494	-	A0A0P0VZV6	-
Os03g0575700	LOC_Os03g37878	Oryza sativa	-inf	0.00223494	4333300	Q10HU6	Expressed protein; Os03g0575700 protein; cDNA clone:001-106-B02, full insert sequence [Source:UniProtKB/TrEMBL;Acc:Q10HU6]
Os03g0577000	LOC_Os03g38000	Oryza sativa	-1.03605	0.0279368	4333308	Q75G91	40S ribosomal protein S3-2
Os03g0577350	None	Oryza sativa	-inf	0.00223494	-	A0A0P0W0B6	-
Os03g0582900	None	Oryza sativa	-2.86082	0.00223494	-	A0A0P0VZR1	-
Os03g0583000	LOC_Os03g38650	Oryza sativa	-7.91366	0.333966	-|107278052	A0A0P0VZR1|A0A0P0W0H9	-|uncharacterized LOC107278052
Os03g0589100	LOC_Os03g39220	Oryza sativa	-1.64994	0.0459112	9266061	Q5W6J9	Os03g0589100 protein; Putative uncharacterized protein OSJNBb0085A04.16 [Source:UniProtKB/TrEMBL;Acc:Q5W6J9]
Os03g0589400	LOC_Os03g39240	Oryza sativa	-1.72078	0.1387	-	Q10HG3	Putative uncharacterized protein [Source:UniProtKB/TrEMBL;Acc:Q10HG3]
Os03g0594400	LOC_Os03g39710	Oryza sativa	-2.73873	0.111908	4333366	Q851G4	sugar carrier protein C
Os03g0596101	LOC_Os03g39870	Oryza sativa	-3.61818	0.066897	9270791	Q851I0	uncharacterized LOC9270791
Os03g0596200	LOC_Os03g39880	Oryza sativa	-3.2281	0.0565434	-	Q10HA5	Zinc knuckle family protein, expressed; cDNA clone:002-148-C08, full insert sequence [Source:UniProtKB/TrEMBL;Acc:Q10HA5]
Os03g0605400	None	Oryza sativa	-2.32777	0.233111	-	-	-
Os03g0609000	LOC_Os03g41280	Oryza sativa	-3.65354	0.314963	4333429	Q10GY3	uncharacterized LOC4333429
Os03g0610900	LOC_Os03g41460	Oryza sativa	-1.1782	0.217998	4333435	A0A0P0W0Q5	serine/threonine-protein kinase SAPK10
Os03g0615300	LOC_Os03g41920	Oryza sativa	-1.83988	0.165378	4333447	Q6AU15	uncharacterized LOC4333447
Os03g0686900	LOC_Os03g48170	Oryza sativa	-1.0224	0.132733	4333759|-	Q10F03|A0A0P0W2A2	uncharacterized LOC4333759|-
Os03g0687100	None	Oryza sativa	-1.0224	0.132733	4333759|-	Q10F03|A0A0P0W2A2	uncharacterized LOC4333759|-
Os03g0691900	None	Oryza sativa	-1.12452	0.310987	-	-	-
Os03g0695425	None	Oryza sativa	-1.67647	0.0375917	-	A0A0P0W1U7	-
Os03g0700700	LOC_Os03g49380	Oryza sativa	-1.05099	0.030231	4333823	Q53RB0	probable linoleate 9S-lipoxygenase 4
Os03g0700750	None	Oryza sativa	-1.13781	0.157967	-	A0A0P0W1U5	-
Os03g0701400	LOC_Os03g49464	Oryza sativa	-1.08425	0.0660986	9268583	Q10EE2	pentatricopeptide repeat-containing protein At2g13600
Os03g0711100	LOC_Os03g50310	Oryza sativa	-2.05998	0.0333402	4333882	Q53RJ0	zinc finger protein CONSTANS-LIKE 16
Os03g0711150	None	Oryza sativa	-1.99814	0.052135	-	A0A0P0W266	-
Os03g0760800	LOC_Os03g55290	Oryza sativa	-1.29606	0.00223494	4334189	Q94HA1	peamaclein
Os03g0786100	LOC_Os03g57220	Oryza sativa	-1.41737	0.290173	4334349	Q10CE4	Peroxisomal (S)-2-hydroxy-acid oxidase GLO1 [Source:UniProtKB/Swiss-Prot;Acc:Q10CE4]
Os03g0786250	None	Oryza sativa	-1.84549	0.202588	-	A0A0P0W3X5	-
Os03g0793300	LOC_Os03g57920	Oryza sativa	-1.07069	0.273559	4334395	Q852K8	zinc finger AN1 domain-containing stress-associated protein 14
Os03g0802400	None	Oryza sativa	-1.21888	0.399948	4334466	Q0DMM4	Os03g0802400 protein [Source:UniProtKB/TrEMBL;Acc:Q0DMM4]
Os03g0802500	LOC_Os03g58790	Oryza sativa	-1.08771	0.338445	4334467	Q84SZ7	AAA-ATPase At3g28580
Os03g0816500	LOC_Os03g60190	Oryza sativa	-1.16839	0.106647	4334565|4334566	Q10BI5|Q10BI4	alpha-ketoglutarate-dependent dioxygenase AlkB|pentatricopeptide repeat-containing protein At2g41080
Os03g0816600	LOC_Os03g60200	Oryza sativa	-1.16839	0.106647	4334565|4334566	Q10BI5|Q10BI4	alpha-ketoglutarate-dependent dioxygenase AlkB|pentatricopeptide repeat-containing protein At2g41080
Os03g0817700	None	Oryza sativa	-3.57149	0.00223494	-	A0A0P0W5B2	Putative uncharacterized protein OSJNBa0094J08.12 [Source:UniProtKB/TrEMBL;Acc:Q84TW1]
Os03g0818700	None	Oryza sativa	-inf	0.278745	-	A0A0P0W4S9	-
Os03g0819600	LOC_Os03g60509	Oryza sativa	-2.6074	0.359048	4334588	Q84T92	chalcone--flavonone isomerase
Os03g0820700	LOC_Os03g60600	Oryza sativa	-1.17239	0.00740724	4334596	Q10BE5	zinc finger protein GIS2
Os03g0822033	None	Oryza sativa	-1.00514	0.205707	-	A0A0P0W5A7	-
Os03g0823400	LOC_Os03g60840	Oryza sativa	-3.07145	0.00223494	4334617	Q84LH6	Bowman-Birk type trypsin inhibitor
Os03g0828500	LOC_Os03g61280	Oryza sativa	-4.7939	0.0397864	4334653	Q10B67	mannan endo-1,4-beta-mannosidase 4
Os03g0829100	LOC_Os03g61340	Oryza sativa	-1.30265	0.372842	4334656	A0A0P0W595	bifunctional epoxide hydrolase 2
Os03g0837700	LOC_Os03g62150	Oryza sativa	-1.10334	0.352547	4334712	Q851M4	DnaJ domain containing protein; Os03g0837700 protein; Putative uncharacterized protein OSJNBa0042I09.20 [Source:UniProtKB/TrEMBL;Acc:Q851M4]
Os03g0837850	None	Oryza sativa	-1.03584	0.086305	-|4334716	A0A0N7KID0|Q851M7	-|G-type lectin S-receptor-like serine/threonine-protein kinase At1g34300
Os03g0838100	LOC_Os03g62180	Oryza sativa	-1.03584	0.086305	-|4334716	A0A0N7KID0|Q851M7	-|G-type lectin S-receptor-like serine/threonine-protein kinase At1g34300
Os03g0837900	LOC_Os03g62170	Oryza sativa	-1.0649	0.0653673	4334714	Q10AX3	uncharacterized LOC4334714
Os03g0838900	LOC_Os03g62240	Oryza sativa	-3.21363	0.0158468	4334719	Q851N3	uncharacterized LOC4334719
Os03g0839000	LOC_Os03g62250	Oryza sativa	-2.06169	0.00223494	4334720	Q851N4	E3 ubiquitin-protein ligase RNF170
Os03g0839100	LOC_Os03g62250	Oryza sativa	-2.4574	0.00888665	4334721	Q0DLY4	ubiquinone biosynthesis monooxygenase COQ6, mitochondrial
Os03g0839200	LOC_Os03g62270	Oryza sativa	-1.79021	0.383722	4334722	Q851N6	protein DETOXIFICATION 54
Os03g0839250	None	Oryza sativa	-2.74513	0.072608	-	A0A0P0W5Z8	-
Os03g0845700	LOC_Os03g62870	Oryza sativa	-1.04865	0.20521	4334766|4334767	Q84SP5|A0A0P0W5E5	DNA-directed RNA polymerases II, IV and V subunit 8B|Os03g0845800 protein [Source:UniProtKB/TrEMBL;Acc:Q0DLU3]
Os03g0845800	None	Oryza sativa	-1.04865	0.20521	4334766|4334767	Q84SP5|A0A0P0W5E5	DNA-directed RNA polymerases II, IV and V subunit 8B|Os03g0845800 protein [Source:UniProtKB/TrEMBL;Acc:Q0DLU3]
Os03g0847500	LOC_Os03g63010	Oryza sativa	-inf	0.00223494	9266028	Q10AM8	ubiquinol oxidase 4, chloroplastic/chromoplastic
Os03g0850400	LOC_Os03g63330	Oryza sativa	-2.15091	0.0103979	4334794	Q0DLR8	aspartokinase 1, chloroplastic
Os03g0850700	LOC_Os03g63370	Oryza sativa	-1.018	0.204674	4334796	Q851Z2	random slug protein 5
Os03g0851700	LOC_Os03g63480	Oryza sativa	-1.62974	0.158524	4334805	Q851Y1	ankyrin repeat domain-containing protein 2A
Os03g0851750	None	Oryza sativa	-1.85468	0.0767665	-	A0A0N7KIE5	-
Os03g0855700	LOC_Os03g63870	Oryza sativa	-inf	0.00223494	4334834	A0A0P0W673	replication protein A 70 kDa DNA-binding subunit B
Os03g0857100	LOC_Os03g64010	Oryza sativa	-2.44344	0.022062	4334843	B9F7Z8	Putative uncharacterized protein [Source:UniProtKB/TrEMBL;Acc:B9F7Z8]
Os03g0857200	LOC_Os03g64014	Oryza sativa	-1.17001	0.0981029	4334844	A0A0P0W5P5	Os03g0857200 protein [Source:UniProtKB/TrEMBL;Acc:Q0DLM0]
Os03g0857301	None	Oryza sativa	-1.029	0.125533	-	A0A0P0W5S5	-
Os03g0857900	LOC_Os03g64070	Oryza sativa	-1.0087	0.127839	4334848	Q84M85	probable cytokinin riboside 5'-monophosphate phosphoribohydrolase LOGL5
Os04g0101300	LOC_Os04g01130	Oryza sativa	-1.2017	0.273559	4334885|-	A0A0N7KIF9|A0A0P0W6C9	protein MRG1|-
Os04g0101550	None	Oryza sativa	-1.2017	0.273559	4334885|-	A0A0N7KIF9|A0A0P0W6C9	protein MRG1|-
Os04g0106000	LOC_Os04g01570	Oryza sativa	-2.04536	0.306326	4334911	Q0JFG1	21 kDa protein
Os04g0107300	LOC_Os04g01660	Oryza sativa	-4.4443	0.0355683	4334915|4334916	Q7XRA3|Q7XRA2	glyoxylate/hydroxypyruvate reductase HPR3|glyoxylate/hydroxypyruvate reductase HPR3
Os04g0107500	LOC_Os04g01674	Oryza sativa	-4.4443	0.0355683	4334915|4334916	Q7XRA3|Q7XRA2	glyoxylate/hydroxypyruvate reductase HPR3|glyoxylate/hydroxypyruvate reductase HPR3
Os04g0149400	LOC_Os04g06520	Oryza sativa	-2.26099	0.425958	4335021	A0A0P0W6J4	Os04g0149400 protein [Source:UniProtKB/TrEMBL;Acc:Q0JF62]
Os04g0209450	None	Oryza sativa	-1.51229	0.330576	-	A0A0P0W7W2	-
Os04g0229100	LOC_Os04g15920	Oryza sativa	-1.80772	0.111242	4335223	Q7XWU3	probable cinnamyl alcohol dehydrogenase 6
Os04g0234600	LOC_Os04g16680	Oryza sativa	-2.51079	0.101573	4335227	B9F813	sedoheptulose-1,7-bisphosphatase, chloroplastic
Os04g0300600	LOC_Os04g23440	Oryza sativa	-2.43094	0.394972	9269507	A0A0P0W8E2	transcription factor bHLH35
Os04g0303250	None	Oryza sativa	-1.6518	0.433206	-	A0A0N7KIT0	-
Os04g0320700	LOC_Os04g25440	Oryza sativa	-1.4623	0.417845	4335474	Q7XTG5	7-deoxyloganetin glucosyltransferase
Os04g0339800	None	Oryza sativa	-3.08155	0.24512	9271851|-	A0A0P0W9D8|B9FEH9	mitogen-activated protein kinase kinase kinase 1|Putative uncharacterized protein [Source:UniProtKB/TrEMBL;Acc:B9FEH9]
Os04g0340100	LOC_Os04g27096	Oryza sativa	-3.08155	0.24512	9271851|-	A0A0P0W9D8|B9FEH9	mitogen-activated protein kinase kinase kinase 1|Putative uncharacterized protein [Source:UniProtKB/TrEMBL;Acc:B9FEH9]
Os04g0402700	None	Oryza sativa	-1.27181	0.186607	4335735	Q0JDH8	Os04g0402700 protein; cDNA clone:001-020-G02, full insert sequence [Source:UniProtKB/TrEMBL;Acc:Q0JDH8]
Os04g0413301	None	Oryza sativa	-1.04776	0.437975	-	A0A0P0WAB4	-
Os04g0414700	LOC_Os04g33830	Oryza sativa	-2.49227	0.00223494	4335799	Q7XTG4	photosystem I subunit O
Os04g0418800	LOC_Os04g34170	Oryza sativa	-1.21691	0.0333402	4335818	Q0JDA0	extensin
Os04g0434800	LOC_Os04g35520	Oryza sativa	-1.15035	0.273549	4335896	Q7XJ02	probable L-ascorbate peroxidase 7, chloroplastic
Os04g0445700	LOC_Os04g36800	Oryza sativa	-2.25376	0.171215	4335962	B7F6I0	3-oxoacyl-[acyl-carrier-protein] synthase I, chloroplastic
Os04g0447400	LOC_Os04g37460	Oryza sativa	-1.12552	0.448493	4335973|-	Q7XV14|A0A0P0WB00	glutamate decarboxylase|-
Os04g0447533	None	Oryza sativa	-1.12552	0.448493	4335973|-	Q7XV14|A0A0P0WB00	glutamate decarboxylase|-
Os04g0470901	None	Oryza sativa	-inf	0.053881	-	A0A0P0WBP3	-
Os04g0507100	LOC_Os04g42800	Oryza sativa	-2.13662	0.396961	9270292	Q7X6M7	protein LOW PSII ACCUMULATION 1, chloroplastic
Os04g0509500	None	Oryza sativa	-1.57061	0.148137	-	A0A0N7KJC4	-
Os04g0509600	LOC_Os04g43070	Oryza sativa	-1.38774	0.0243767	4336365	A0A0P0WCF8	ammonium transporter 1 member 1
Os04g0518400	LOC_Os04g43800	Oryza sativa	-1.34778	0.0171107	4336415	Q7X8V3	phenylalanine ammonia-lyase
Os04g0531500	LOC_Os04g44910	Oryza sativa	-1.2454	0.282956	4336490	Q0JBH6	L-type lectin-domain containing receptor kinase IV.1
Os04g0542800	LOC_Os04g45900	Oryza sativa	-1.2005	0.261647	4336546	K7ZRZ3	probable metal-nicotianamine transporter YSL16
Os04g0556000	LOC_Os04g46940	Oryza sativa	-1.04759	0.14866	4336625	A0A0P0WDD9	probable copper-transporting ATPase HMA5
Os04g0565200	LOC_Os04g47720	Oryza sativa	-1.07516	0.356107	4336681	Q7XQJ9	cis-zeatin O-glucosyltransferase 1
Os04g0576500	LOC_Os04g48710	Oryza sativa	-1.20625	0.0365391	4336738	Q7XUH7	uncharacterized LOC4336738
Os04g0577337	LOC_Os04g48810	Oryza sativa	-1.02439	0.0555874	-	A0A0N7KJJ8	-
Os04g0577800	LOC_Os04g48840	Oryza sativa	-1.00259	0.15908	4336748	B7FAK3	protein FATTY ACID EXPORT 4, chloroplastic
Os04g0580400	LOC_Os04g49130	Oryza sativa	-1.75391	0.20892	4336760	Q0JAS6	SUMO-conjugating enzyme SCE1
Os04g0580450	None	Oryza sativa	-1.29442	0.338445	-	-	-
Os04g0583101	LOC_Os04g49350	Oryza sativa	-1.40869	0.182602	9271390	Q7XNE0	pentatricopeptide repeat-containing protein At5g13770, chloroplastic
Os04g0593700	LOC_Os04g50730	Oryza sativa	-1.07625	0.287199	4336838|-	A0A0P0WE82|A0A0P0WE54	E3 ubiquitin-protein ligase RNF14|-
Os04g0593800	LOC_Os04g50740	Oryza sativa	-1.07625	0.287199	4336838|-	A0A0P0WE82|A0A0P0WE54	E3 ubiquitin-protein ligase RNF14|-
Os04g0604300	LOC_Os04g51460	Oryza sativa	-1.20992	0.354798	4336904	Q0JAD6	xyloglucan endotransglucosylase/hydrolase protein 24
Os04g0604500	LOC_Os04g51480	Oryza sativa	-inf	0.00223494	-	Q7XNY9	OSJNBa0041A02.28 protein; OSJNBb0015N08.2 protein [Source:UniProtKB/TrEMBL;Acc:Q7XNY9]
Os04g0605100	LOC_Os04g51560	Oryza sativa	-1.07653	0.0268096	4336909	Q7XNY3	probable WRKY transcription factor 11
Os04g0605200	LOC_Os04g51570	Oryza sativa	-1.06447	0.0171107	4336909|4336910	Q7XNY3|Q7XNY2	probable WRKY transcription factor 11|putative peptidyl-tRNA hydrolase PTRHD1
Os04g0618200	LOC_Os04g52730	Oryza sativa	-1.34653	0.0171107	4337011	Q8H0B6	probable UDP-arabinose 4-epimerase 2
Os04g0618600	LOC_Os04g52770	Oryza sativa	-1.11016	0.194965	4337015	Q7FA23	transcription factor PIF1
Os04g0618700	LOC_Os04g52780	Oryza sativa	-1.40725	0.019671	4337016	Q0JA29	LRR receptor-like serine/threonine-protein kinase FLS2
Os04g0618800	None	Oryza sativa	-1.43246	0.00888665	-	A0A0P0WF24	-
Os04g0621100	LOC_Os04g52990	Oryza sativa	-inf	0.00223494	4337034	Q0JA12	Os04g0621100 protein; cDNA clone:001-112-A04, full insert sequence [Source:UniProtKB/TrEMBL;Acc:Q0JA12]
Os04g0626300	None	Oryza sativa	-1.40179	0.192254	-	A0A0P0WF10	-
Os04g0631200	LOC_Os04g53950	Oryza sativa	-1.13017	0.215179	4337104	Q5JQW6	xyloglucan endotransglucosylase/hydrolase protein 9
Os04g0635350	None	Oryza sativa	-inf	0.00223494	-	-	-
Os04g0657000	None	Oryza sativa	-4.41024	0.0355683	-|4337260	A0A0P0WFS4|Q0J9F2	OSJNBa0071I13.15 protein [Source:UniProtKB/TrEMBL;Acc:Q7XPX8]|farnesyl pyrophosphate synthase 2
Os04g0657100	LOC_Os04g56210	Oryza sativa	-4.41024	0.0355683	-|4337260	A0A0P0WFS4|Q0J9F2	OSJNBa0071I13.15 protein [Source:UniProtKB/TrEMBL;Acc:Q7XPX8]|farnesyl pyrophosphate synthase 2
Os04g0667400	LOC_Os04g57180	Oryza sativa	-2.21963	0.378524	4337327	Q7XR83	hyoscyamine 6-dioxygenase
Os04g0673300	LOC_Os04g57720	Oryza sativa	-1.15661	0.138079	4337372	Q7XQA6	two-component response regulator ORR6
Os04g0678200	LOC_Os04g58160	Oryza sativa	-1.07001	0.395857	4337412	Q7XKA9	uncharacterized LOC4337412
Os04g0678250	None	Oryza sativa	-1.52024	0.152518	-	A0A0P0WGC2	-
Os04g0678700	LOC_Os04g58200	Oryza sativa	-2.24002	0.0243767	4337415	A0A0P0WGD3	protochlorophyllide reductase A, chloroplastic
Os04g0678800	LOC_Os04g58210	Oryza sativa	-1.32414	0.0322499	4337416	Q7XKF2	probable N-acetylglucosaminyl-phosphatidylinositol de-N-acetylase
Os04g0682100	LOC_Os04g58570	Oryza sativa	-2.51698	0.314176	4337436	Q7XPW6	elicitor-responsive protein 3
Os04g0690800	LOC_Os04g59440	Oryza sativa	-1.98575	0.210225	4337500	Q0J8R9	photosystem II 22 kDa protein, chloroplastic
Os05g0119100	LOC_Os05g02760	Oryza sativa	-1.48882	0.423013	4337636	A0A0P0WHK1	uncharacterized LOC4337636
Os05g0124600	LOC_Os05g03390	Oryza sativa	-1.24915	0.00587432	9266870	A0A0P0WHN4	uncharacterized LOC9266870
Os05g0128900	LOC_Os05g03810	Oryza sativa	-inf	0.00223494	4337695	A0A0P0WHK2	probable alpha,alpha-trehalose-phosphate synthase [UDP-forming] 10
Os05g0137700	LOC_Os05g04660	Oryza sativa	-1.1221	0.189791	4337746	A0A0N7KK42	1,4-dihydroxy-2-naphthoyl-CoA thioesterase 1
Os05g0148700	LOC_Os05g05600	Oryza sativa	-1.64563	0.00888665	4337812	A0A0P0WI86	uncharacterized LOC4337812
Os05g0153500	LOC_Os05g06160	Oryza sativa	-inf	0.00223494	-	A0A0P0WI49	-
Os05g0159200	LOC_Os05g06710	Oryza sativa	-1.22543	0.00740724	4337878	Q5W722	GDSL esterase/lipase At1g09390
Os05g0159250	None	Oryza sativa	-1.08861	0.0268096	-	A0A0P0WI92	-
Os05g0165900	LOC_Os05g07300	Oryza sativa	-1.07214	0.360565	4337915	Q60D78	G-type lectin S-receptor-like serine/threonine-protein kinase At2g19130
Os05g0170250	None	Oryza sativa	-1.06051	0.220081	-	A0A0N7KK81	-
Os05g0173500	LOC_Os05g08090	Oryza sativa	-1.33384	0.0118252	4337952|4337953	Q65WU5|Q0DKC6	uncharacterized LOC4337952|Os05g0173700 protein [Source:UniProtKB/TrEMBL;Acc:Q0DKC6]
Os05g0173700	LOC_Os05g08100	Oryza sativa	-1.33384	0.0118252	4337952|4337953	Q65WU5|Q0DKC6	uncharacterized LOC4337952|Os05g0173700 protein [Source:UniProtKB/TrEMBL;Acc:Q0DKC6]
Os05g0181300	LOC_Os05g08860	Oryza sativa	-1.48014	0.173185	4337987|9271957	Q0DK95|Q5KQJ4	uncharacterized LOC4337987|uncharacterized LOC9271957
Os05g0181700	LOC_Os05g08900	Oryza sativa	-1.48014	0.173185	4337987|9271957	Q0DK95|Q5KQJ4	uncharacterized LOC4337987|uncharacterized LOC9271957
Os05g0189425	None	Oryza sativa	-inf	0.00223494	-	A0A0P0WIU7	-
Os05g0210525	None	Oryza sativa	-1.61505	0.416868	-	A0A0N7KKC0	-
Os05g0210700	LOC_Os05g12000	Oryza sativa	-inf	0.187153	9271398	B7F931	uncharacterized LOC9271398
Os05g0243300	LOC_Os05g15370	Oryza sativa	-1.00801	0.0437928	4338199	Q60E11	50S ribosomal protein L13
Os05g0279900	LOC_Os05g20020	Oryza sativa	-3.09404	0.148137	4338287	A0A0P0WK35	polygalacturonase At1g48100
Os05g0297800	LOC_Os05g23250	Oryza sativa	-inf	0.00223494	-	A0A0P0WKA0	-
Os05g0318300	LOC_Os05g25400	Oryza sativa	-inf	0.00223494	4338401	Q5W6V8	uncharacterized LOC4338401
Os05g0322900	LOC_Os05g25770	Oryza sativa	-1.2292	0.136586	4338413	Q5W6D6	probable WRKY transcription factor 70
Os05g0326400	LOC_Os05g26020	Oryza sativa	-2.12307	0.360094	9269449	Q5W692	cyclin-P4-1-like
Os05g0348100	LOC_Os05g28090	Oryza sativa	-inf	0.00223494	9269617	A0A0P0WL62	NAD(P)H-quinone oxidoreductase subunit L, chloroplastic
Os05g0349400	None	Oryza sativa	-inf	0.0598798	-	A0A0P0WL42	-
Os05g0366200	LOC_Os05g30320	Oryza sativa	-inf	0.00223494	-	A0A0P0WLF3	Putative uncharacterized protein [Source:UniProtKB/TrEMBL;Acc:B9FHH4]
Os05g0371600	LOC_Os05g30820	Oryza sativa	-2.25282	0.212155	4338590	B9FP84	probable receptor-like protein kinase At2g39360
Os05g0401100	LOC_Os05g33280	Oryza sativa	-2.26405	0.395857	4338729	Q6ATY4	UPF0603 protein Os05g0401100, chloroplastic
Os05g0406550	LOC_Os05g33670	Oryza sativa	-inf	0.00223494	9269977	C7J309	Os05g0406600 protein [Source:UniProtKB/TrEMBL;Acc:C7J309]
Os05g0408900	LOC_Os05g33840	Oryza sativa	-1.5283	0.00412386	4338768	A0A0P0WM82	1-deoxy-D-xylulose-5-phosphate synthase 1, chloroplastic
Os05g0410200	LOC_Os05g33940	Oryza sativa	-1.26492	0.359048	4338776	Q6J657	probable carboxylesterase 15
Os05g0426033	None	Oryza sativa	-inf	0.00223494	-|-	B9FPP9|A0A0P0WMQ2	Putative uncharacterized protein [Source:UniProtKB/TrEMBL;Acc:B9FPP9]|-
Os05g0426066	None	Oryza sativa	-inf	0.00223494	-|-	B9FPP9|A0A0P0WMQ2	Putative uncharacterized protein [Source:UniProtKB/TrEMBL;Acc:B9FPP9]|-
Os05g0429100	LOC_Os05g35444	Oryza sativa	-1.88361	0.00223494	9270607	B7E582	Os05g0429100 protein; cDNA clone:001-028-A09, full insert sequence; cDNA clone:J013158H21, full insert sequence [Source:UniProtKB/TrEMBL;Acc:B7E582]
Os05g0430800	LOC_Os05g35580	Oryza sativa	-1.30942	0.160944	4338879	Q6I5V5	amidophosphoribosyltransferase, chloroplastic
Os05g0438500	LOC_Os05g36260	Oryza sativa	-1.21964	0.161966	4338911	Q75HX3	soluble inorganic pyrophosphatase
Os05g0438550	None	Oryza sativa	-1.24135	0.25644	-	-	-
Os05g0438800	LOC_Os05g36290	Oryza sativa	-1.09852	0.161557	4338914	Q75HX0	actin-1
Os05g0439200	LOC_Os05g36340	Oryza sativa	-inf	0.00223494	4338917	Q0DHU5	Os05g0439200 protein [Source:UniProtKB/TrEMBL;Acc:Q0DHU5]
Os05g0439750	LOC_Os05g36380	Oryza sativa	-2.18254	0.251544	-	A0A0P0WMV0	Putative uncharacterized protein [Source:UniProtKB/TrEMBL;Acc:B9FPT6]
Os05g0441500	LOC_Os05g36994	Oryza sativa	-inf	0.00223494	-	A0A0P0WMZ3	-
Os05g0444300	LOC_Os05g37200	Oryza sativa	-1.15797	0.429258	4338935	Q6F2N6	solute carrier family 35 member F2
Os05g0447800	LOC_Os05g37530	Oryza sativa	-inf	0.00223494	-	A0A0P0WN83	-
Os05g0453300	LOC_Os05g37930	Oryza sativa	-1.01886	0.0365391	4338970	A0A0P0WNA8	uncharacterized LOC4338970
Os05g0453700	LOC_Os05g37970	Oryza sativa	-1.60288	0.00223494	4338972	Q7XXS5	universal stress protein A-like protein
Os05g0454500	LOC_Os05g38040	Oryza sativa	-1.03252	0.205707	4338976	Q60EN2	uncharacterized LOC4338976
Os05g0456100	LOC_Os05g38219	Oryza sativa	-5.21597	0.0468233	4338985	Q60EL8	Os05g0456100 protein; Unknow protein [Source:UniProtKB/TrEMBL;Acc:Q60EL8]
Os05g0458500	LOC_Os05g38410	Oryza sativa	-4.1084	0.110787	4339003	Q0DHL2	laccase-12/13
Os05g0458600	LOC_Os05g38420	Oryza sativa	-4.52685	0.290417	4339004	Q0DHL2	laccase-12/13
Os05g0462700	LOC_Os05g38740	Oryza sativa	-inf	0.00223494	4339029	Q7XUC9	histone H4
Os05g0469600	LOC_Os05g39310	Oryza sativa	-2.78055	0.00223494	4339066|4339068	Q0DHF6|Q6AUJ8	pyruvate decarboxylase 1|pyruvate decarboxylase 1
Os05g0469800	LOC_Os05g39320	Oryza sativa	-2.78055	0.00223494	4339066|4339068	Q0DHF6|Q6AUJ8	pyruvate decarboxylase 1|pyruvate decarboxylase 1
Os05g0469701	None	Oryza sativa	-2.77635	0.00223494	-|-	A0A0P0WNM7|A0A0P0WNI7	-|-
Os05g0469812	None	Oryza sativa	-2.77635	0.00223494	-|-	A0A0P0WNM7|A0A0P0WNI7	-|-
Os05g0499300	LOC_Os05g41990	Oryza sativa	-1.48462	0.330576	4339222	P37834	peroxidase 1
Os05g0507300	LOC_Os05g43170	Oryza sativa	-1.17742	0.353136	4339262	Q0DGW8	calreticulin-3
Os05g0512200	LOC_Os05g43650	Oryza sativa	-1.12122	0.451164	4339294	B9FL32	uncharacterized LOC4339294
Os05g0518300	LOC_Os05g44200	Oryza sativa	-1.75714	0.417602	4339334	Q75II0	GDSL esterase/lipase At5g45670
Os05g0528701	None	Oryza sativa	-1.03422	0.304516	-	-	-
Os05g0555000	LOC_Os05g48140	Oryza sativa	-1.51949	0.307632	9270322	Q6I622	uncharacterized LOC9270322
Os05g0560000	LOC_Os05g48630	Oryza sativa	-1.21782	0.0492405	4339593	Q0DG05	photosystem I reaction center subunit VI, chloroplastic
Os05g0584200	LOC_Os05g50710	Oryza sativa	-1.04263	0.0279368	4339745	Q75HZ0	late embryogenesis abundant protein Lea14-A
Os05g0588100	LOC_Os05g51050	Oryza sativa	-2.03139	0.0660986	9269686|4339770	A0A0P0WR56|Q6L5B5	acyl-protein thioesterase 1 homolog 1|uncharacterized LOC4339770
Os05g0588200	LOC_Os05g51060	Oryza sativa	-2.03139	0.0660986	9269686|4339770	A0A0P0WR56|Q6L5B5	acyl-protein thioesterase 1 homolog 1|uncharacterized LOC4339770
Os05g0588225	None	Oryza sativa	-2.705	0.00223494	-|4339772	A0A0P0WRG7|Q6L568	-|bidirectional sugar transporter SWEET5
Os05g0588500	LOC_Os05g51090	Oryza sativa	-2.705	0.00223494	-|4339772	A0A0P0WRG7|Q6L568	-|bidirectional sugar transporter SWEET5
Os05g0588250	LOC_Os05g51070	Oryza sativa	-4.69512	0.00223494	9268325|4339771|-	A0A0P0WRP0|Q6L5B4|A0A0N7KLC1	probable inactive receptor kinase At2g26730|Os05g0588300 protein; Putative uncharacterized protein OJ1007_H05.16 [Source:UniProtKB/TrEMBL;Acc:Q6L5B4]|-
Os05g0588300	LOC_Os05g51070	Oryza sativa	-4.69512	0.00223494	9268325|4339771|-	A0A0P0WRP0|Q6L5B4|A0A0N7KLC1	probable inactive receptor kinase At2g26730|Os05g0588300 protein; Putative uncharacterized protein OJ1007_H05.16 [Source:UniProtKB/TrEMBL;Acc:Q6L5B4]|-
Os05g0588550	None	Oryza sativa	-4.69512	0.00223494	9268325|4339771|-	A0A0P0WRP0|Q6L5B4|A0A0N7KLC1	probable inactive receptor kinase At2g26730|Os05g0588300 protein; Putative uncharacterized protein OJ1007_H05.16 [Source:UniProtKB/TrEMBL;Acc:Q6L5B4]|-
Os05g0591400	LOC_Os05g51360	Oryza sativa	-inf	0.00223494	4339788	Q6L4S6	luminal-binding protein
Os05g0591500	LOC_Os05g51380	Oryza sativa	-1.37653	0.0477529	9268401	C7J2Q5	Os05g0591500 protein [Source:UniProtKB/TrEMBL;Acc:C7J2Q5]
Os05g0594500	LOC_Os05g51620	Oryza sativa	-1.81433	0.072608	4339807	A0A0P0WRM3	uncharacterized LOC4339807
Os06g0112300	LOC_Os06g02230	Oryza sativa	-1.7585	0.229637	4339899	Q9LHY9	B3 domain-containing protein Os06g0112300
Os06g0116500	LOC_Os06g02590	Oryza sativa	-1.45879	0.443484	4339931	Q0DF38	protein ENHANCED DISEASE RESISTANCE 2
Os06g0128600	LOC_Os06g03800	Oryza sativa	-1.42158	0.162708	4339988|-	A0A0N7KLG5|A0A0P0WSG7	probable E3 ubiquitin-protein ligase XBOS36|-
Os06g0128700	LOC_Os06g03800	Oryza sativa	-1.42158	0.162708	4339988|-	A0A0N7KLG5|A0A0P0WSG7	probable E3 ubiquitin-protein ligase XBOS36|-
Os06g0133400	LOC_Os06g04230	Oryza sativa	-1.01971	0.399651	4340022	A0A0P0WSH0	uncharacterized LOC4340022
Os06g0141200	LOC_Os06g04920	Oryza sativa	-1.82354	0.322534	4340075	Q9SNS0	uncharacterized RNA-binding protein C17H9.04c
Os06g0141400	LOC_Os06g04930	Oryza sativa	-inf	0.358769	4340077	Q0DEP9	early nodulin-93
Os06g0142300	LOC_Os06g05000	Oryza sativa	-1.15179	0.300926	4340084	Q9SNR1	early nodulin-93
Os06g0142350	LOC_Os06g05010	Oryza sativa	-1.83067	0.205096	9271477	A0A0P0WST6	early nodulin-93
Os06g0148200	LOC_Os06g05550	Oryza sativa	-2.61322	0.134066	4340128	Q5VP33	GDSL esterase/lipase APG
Os06g0155900	LOC_Os06g06210	Oryza sativa	-1.17658	0.173691	4340178	Q5VMB0	uncharacterized LOC4340178
Os06g0156700	LOC_Os06g06260	Oryza sativa	-1.91505	0.234142	4340181	Q5VMA4	GDSL esterase/lipase At5g45910
Os06g0156801	None	Oryza sativa	-1.93788	0.30307	-	A0A0P0WT62	-
Os06g0184834	None	Oryza sativa	-2.13223	0.336531	-	A0A0P0WT65	-
Os06g0214800	LOC_Os06g11130	Oryza sativa	-1.12355	0.0312517	4340477	Q69Y18	2-hydroxyisoflavanone dehydratase
Os06g0220000	LOC_Os06g11660	Oryza sativa	-1.24002	0.0103979	4340513	Q0DDJ2	protein EXORDIUM
Os06g0220100	None	Oryza sativa	-1.21649	0.00888665	-	A0A0P0WUF2	-
Os06g0226000	LOC_Os06g12170	Oryza sativa	-8.59924	0.0132272	4340549	Q0DDF8	uncharacterized LOC4340549
Os06g0233800	LOC_Os06g12740	Oryza sativa	-1.09039	0.443123	4340588	Q0DDC5	transcription factor MYC2-like
Os06g0266800	LOC_Os06g15620	Oryza sativa	-1.51647	0.213749	4340712	Q5Z6N0	gibberellin-regulated protein 5
Os06g0287700	LOC_Os06g17970	Oryza sativa	-4.66689	0.0365391	9268881	A0A0P0WVT7	Os06g0287700 protein [Source:UniProtKB/TrEMBL;Acc:C7J3D2]
Os06g0318533	LOC_Os06g21369	Oryza sativa	-inf	0.00223494	-	B9FSZ3	Putative uncharacterized protein [Source:UniProtKB/TrEMBL;Acc:B9FSZ3]
Os06g0320500	LOC_Os06g21590	Oryza sativa	-2.32631	0.00888665	4340892	Q5ZA98	chlorophyll a-b binding protein 1B-21, chloroplastic
Os06g0335900	LOC_Os06g22919	Oryza sativa	-2.3388	0.134066	4340940|-	A0A0P0WW43|A0A0P0WW62	probable xyloglucan endotransglucosylase/hydrolase protein 26|-
Os06g0335975	LOC_Os06g22919	Oryza sativa	-2.3388	0.134066	4340940|-	A0A0P0WW43|A0A0P0WW62	probable xyloglucan endotransglucosylase/hydrolase protein 26|-
Os06g0337100	None	Oryza sativa	-inf	0.00223494	-	-	-
Os06g0337200	LOC_Os06g23030	Oryza sativa	-inf	0.00223494	-	A0A0P0WWD7	Putative uncharacterized protein [Source:UniProtKB/TrEMBL;Acc:B9FT33]
Os06g0339500	LOC_Os06g23190	Oryza sativa	-1.09012	0.165378	9267517	C7J414	probable LRR receptor-like serine/threonine-protein kinase At3g47570
Os06g0346400	LOC_Os06g23790	Oryza sativa	-1.37937	0.0718559	-	A0A0P0WWQ8	-
Os06g0346900	None	Oryza sativa	-1.11475	0.31789	-	A0A0P0WWS8	-
Os06g0347966	None	Oryza sativa	-inf	0.00223494	-	A0A0P0WWP6	-
Os06g0348800	LOC_Os06g24070	Oryza sativa	-1.77417	0.00223494	4340977	Q5Z5I4	probable transcription factor GLK1
Os06g0350200	None	Oryza sativa	-inf	0.00223494	-	A0A0P0WWN2	-
Os06g0354600	LOC_Os06g24711	Oryza sativa	-inf	0.00223494	9272520	A0A0P0WWC8	Os03g0270601 protein [Source:UniProtKB/TrEMBL;Acc:C7J0H7]
Os06g0361500	None	Oryza sativa	-3.53548	0.00223494	-|-	A0A0P0WWV0|A0A0P0WWG8	Expressed protein; cDNA clone:J013000C15, full insert sequence [Source:UniProtKB/TrEMBL;Acc:Q10IC0]|-
Os06g0361750	LOC_Os06g25605	Oryza sativa	-3.53548	0.00223494	-|-	A0A0P0WWV0|A0A0P0WWG8	Expressed protein; cDNA clone:J013000C15, full insert sequence [Source:UniProtKB/TrEMBL;Acc:Q10IC0]|-
Os06g0470350	None	Oryza sativa	-2.06891	0.412598	-	A0A0P0WWT8	-
Os06g0483500	LOC_Os06g28840	Oryza sativa	-2.73466	0.00888665	4341059	Q0DC53	uncharacterized LOC4341059
Os06g0483900	LOC_Os06g28880	Oryza sativa	-2.56773	0.022062	4341060	Q0DC52	protein SAWADEE HOMEODOMAIN HOMOLOG 2
Os06g0487300	LOC_Os06g29250	Oryza sativa	-inf	0.00740724	4341071	Q0DC41	uncharacterized LOC4341071
Os06g0487380	None	Oryza sativa	-inf	0.273559	-	A0A0P0WWW2	-
Os06g0488125	None	Oryza sativa	-1.30539	0.0854234	-	A0A0P0WWU8	-
Os06g0488200	LOC_Os06g29350	Oryza sativa	-1.27281	0.129092	4341074	A0A0P0WWU7	myosin-11
Os06g0490200	None	Oryza sativa	-3.3289	0.00587432	-	A0A0P0WX03	-
Os06g0491800	LOC_Os06g29630	Oryza sativa	-inf	0.00223494	-	A0A0P0WWV7	-
Os06g0492000	LOC_Os06g29650	Oryza sativa	-inf	0.0428726	-	A0A0P0WWU4	-
Os06g0492300	LOC_Os06g29679	Oryza sativa	-inf	0.00223494	9272588	B9FTE1	Os06g0492550 protein [Source:UniProtKB/TrEMBL;Acc:B9FTE1]
Os06g0492700	LOC_Os06g29690	Oryza sativa	-inf	0.00223494	9267530	A0A0P0WWS5	uncharacterized LOC9267530
Os06g0494100	LOC_Os06g29810	Oryza sativa	-1.18711	0.00587432	4341092	Q0DC23	G-type lectin S-receptor-like serine/threonine-protein kinase SD2-5
Os06g0502800	LOC_Os06g30700	Oryza sativa	-inf	0.00223494	-	A0A0P0WWZ4	Putative uncharacterized protein [Source:UniProtKB/TrEMBL;Acc:B9FTG9]
Os06g0503900	LOC_Os06g30790	Oryza sativa	-inf	0.00223494	107278607	B9FTH1	probable CCR4-associated factor 1 homolog 9
Os06g0505700	LOC_Os06g30920	Oryza sativa	-inf	0.00223494	4341127	A0A0P0WX73	arabinogalactan peptide 16
Os06g0510200	None	Oryza sativa	-inf	0.00223494	9269560	Q5Z4W3	Os06g0510200 protein; Putative uncharacterized protein OSJNBb0071G09.21 [Source:UniProtKB/TrEMBL;Acc:Q5Z4W3]
Os06g0516800	None	Oryza sativa	-inf	0.00223494	-	A0A0P0WXH8	-
Os06g0519400	LOC_Os06g32720	Oryza sativa	-1.06037	0.318868	4341162	Q0DBW8	zinc finger CCCH domain-containing protein 43-like
Os06g0528600	LOC_Os06g33710	Oryza sativa	-1.2776	0.170561	4341195	Q7XAP2	spermine synthase
Os06g0530300	LOC_Os06g33930	Oryza sativa	-1.79734	0.367235	4341200	A0A0N7KM78	uncharacterized LOC4341200
Os06g0531000	LOC_Os06g34020	Oryza sativa	-2.02975	0.25878	4341204	A0A0P0WX98	glucan endo-1,3-beta-glucosidase 11
Os06g0543500	None	Oryza sativa	-1.12512	0.297287	-|4341238	A0A0P0WXK2|B7F9F7	-|probable LRR receptor-like serine/threonine-protein kinase At2g24230
Os06g0544100	LOC_Os06g35200	Oryza sativa	-1.12512	0.297287	-|4341238	A0A0P0WXK2|B7F9F7	-|probable LRR receptor-like serine/threonine-protein kinase At2g24230
Os06g0553200	LOC_Os06g35970	Oryza sativa	-2.77854	0.351957	4341274	Q5Z9D5	protodermal factor 1
Os06g0559600	LOC_Os06g36410	Oryza sativa	-inf	0.00223494	-	A0A0P0WY69	-
Os06g0559900	None	Oryza sativa	-1.03635	0.224754	4341301	Q0DBJ1	Os06g0559900 protein [Source:UniProtKB/TrEMBL;Acc:Q0DBJ1]
Os06g0560000	LOC_Os06g36450	Oryza sativa	-1.0866	0.26114	4341302	Q5Z922	solute carrier family 40 member 1
Os06g0585982	LOC_Os06g38650	Oryza sativa	-3.94822	0.152518	107276520	A0A0P0WY19	probable LRR receptor-like serine/threonine-protein kinase At3g47570
Os06g0586900	None	Oryza sativa	-inf	0.00223494	9271742	C7J4C9	Os06g0586900 protein [Source:UniProtKB/TrEMBL;Acc:C7J4C9]
Os06g0587000	LOC_Os06g38730	Oryza sativa	-inf	0.00223494	-	A0A0P0WYL7	-
Os06g0587300	None	Oryza sativa	-6.45998	0.126026	4341400	Q0DBA1	Os06g0587300 protein [Source:UniProtKB/TrEMBL;Acc:Q0DBA1]
Os06g0588450	None	Oryza sativa	-2.47849	0.335068	-	A0A0P0WY98	-
Os06g0604000	LOC_Os06g40150	Oryza sativa	-1.01623	0.052135	4341466	Q69XI7	ethylene-responsive transcription factor WIN1
Os06g0614550	None	Oryza sativa	-3.76192	0.163713	-	A0A0P0WZ75	-
Os06g0616400	LOC_Os06g41240	Oryza sativa	-inf	0.0103979	4341533	Q69T05	Os06g0616400 protein; Putative uncharacterized protein P0414C05.8; Putative uncharacterized protein P0691E09.36 [Source:UniProtKB/TrEMBL;Acc:Q69T05]
Os06g0651000	LOC_Os06g44170	Oryza sativa	-1.07756	0.309457	4341689	Q0DAI4	vestitone reductase
Os06g0658900	LOC_Os06g44840	Oryza sativa	-1.24747	0.030231	4341727	B7FA90	probable homogentisate phytyltransferase 1, chloroplastic
Os06g0676700	LOC_Os06g46340	Oryza sativa	-1.59185	0.022062	4341833	Q653V4	probable alpha-glucosidase Os06g0675700
Os06g0676801	None	Oryza sativa	-1.34411	0.0486708	-	A0A0P0X0F1	-
Os06g0683400	LOC_Os06g46950	Oryza sativa	-1.0142	0.169976	4341871	Q655G7	calcium-binding protein PBP1
Os06g0691500	LOC_Os06g47630	Oryza sativa	-1.24583	0.111242	-	A0A0P0X0I5	Putative uncharacterized protein [Source:UniProtKB/TrEMBL;Acc:A3BEW2]
Os06g0691600	LOC_Os06g47640	Oryza sativa	-1.09994	0.179171	4341908	Q5Z676	probable calcium-binding protein CML29
Os06g0702100	LOC_Os06g48870	Oryza sativa	-2.34804	0.0118252	4341974	A3BF50	Putative uncharacterized protein [Source:UniProtKB/TrEMBL;Acc:A3BF50]
Os07g0119600	LOC_Os07g02820	Oryza sativa	-1.80301	0.304109	9266681	A0A0P0X213	uncharacterized LOC9266681
Os07g0141400	LOC_Os07g04840	Oryza sativa	-1.08898	0.203168	4342370	Q8GTK4	oxygen-evolving enhancer protein 2, chloroplastic
Os07g0146700	LOC_Os07g05290	Oryza sativa	-1.83329	0.140486	4342393	Q84YV4	uncharacterized LOC4342393
Os07g0146800	None	Oryza sativa	-2.28047	0.338445	-	-	-
Os07g0169100	LOC_Os07g07370	Oryza sativa	-1.73073	0.066897	-	P0C282	Zinc finger A20 domain-containing stress-associated protein 18 [Source:UniProtKB/Swiss-Prot;Acc:P0C282]
Os07g0176900	LOC_Os07g08030	Oryza sativa	-1.00082	0.132033	4342543	Q6ZEZ2	probable ribose-5-phosphate isomerase 3, chloroplastic
Os07g0203500	LOC_Os07g10370	Oryza sativa	-1.5726	0.212557	9269213	Q7XB73	uncharacterized LOC9269213
Os07g0221300	None	Oryza sativa	-1.95661	0.0418833	-	B9FW77	Putative uncharacterized protein [Source:UniProtKB/TrEMBL;Acc:B9FW77]
Os07g0230700	LOC_Os07g12730	Oryza sativa	-1.35932	0.257785	4342774	Q84YM9	protein LURP-one-related 10
Os07g0412100	LOC_Os07g22930	Oryza sativa	-1.19944	0.116608	4343010	Q8GTK0	granule-bound starch synthase 1b, chloroplastic/amyloplastic
Os07g0435300	LOC_Os07g25430	Oryza sativa	-1.5848	0.0854234	4343070	A0A0P0X592	photosystem I reaction center subunit IV, chloroplastic
Os07g0440900	LOC_Os07g25900	Oryza sativa	-2.29604	0.354358	107277059	A0A0P0X545	uncharacterized LOC107277059
Os07g0467800	LOC_Os07g28460	Oryza sativa	-1.33088	0.151054	4343180	A0A0P0X5F3	probable protein S-acyltransferase 12
Os07g0468100	LOC_Os07g28480	Oryza sativa	-1.1596	0.052135	4343183	Q69RL1	probable glutathione S-transferase GSTU1
Os07g0468500	LOC_Os07g28570	Oryza sativa	-1.99065	0.268259	-	A0A0P0X5V6	cDNA clone:J023144H14, full insert sequence [Source:UniProtKB/TrEMBL;Acc:B7ELK8]
Os07g0468900	None	Oryza sativa	-1.51707	0.28763	-	A0A0P0X5S6	Putative uncharacterized protein P0406E03.43 [Source:UniProtKB/TrEMBL;Acc:Q6K434]
Os07g0469600	LOC_Os07g28644	Oryza sativa	-1.80465	0.0355683	-	-	-
Os07g0504601	LOC_Os07g32129	Oryza sativa	-inf	0.00223494	9269294	C7J4N5	Os07g0504601 protein [Source:UniProtKB/TrEMBL;Acc:C7J4N5]
Os07g0511301	None	Oryza sativa	-1.26006	0.179663	-	A0A0P0X6K3	-
Os07g0537250	None	Oryza sativa	-1.87669	0.168212	-	A0A0P0X7F1	-
Os07g0544800	LOC_Os07g36080	Oryza sativa	-1.05597	0.328895	4343515	Q0D5P8	oxygen-evolving enhancer protein 3, chloroplastic
Os07g0556200	LOC_Os07g37030	Oryza sativa	-1.02888	0.159982	4343570	Q69S39	cytochrome b6-f complex iron-sulfur subunit, chloroplastic
Os07g0558400	LOC_Os07g37240	Oryza sativa	-2.57852	0.00223494	4343583	Q6Z411	chlorophyll a-b binding protein CP29.1, chloroplastic
Os07g0559700	LOC_Os07g37320	Oryza sativa	-1.63386	0.00223494	4343590	Q6Z401	sugar carrier protein C
Os07g0565800	LOC_Os07g37850	Oryza sativa	-2.3659	0.00223494	4343628	Q7XIJ8	putative cell wall protein
Os07g0577600	LOC_Os07g38960	Oryza sativa	-2.01434	0.00412386	4343709	Q6ZL95	chlorophyll a-b binding protein 7, chloroplastic
Os07g0588900	LOC_Os07g39990	Oryza sativa	-1.96675	0.298863	4343767	Q84Z12	probable glucuronosyltransferase Os05g0123100
Os07g0596200	None	Oryza sativa	-inf	0.00223494	4343792	Q7XIB5	Os07g0596200 protein; Putative uncharacterized protein P0453E05.106 [Source:UniProtKB/TrEMBL;Acc:Q7XIB5]
Os07g0597400	LOC_Os07g40640	Oryza sativa	-2.4189	0.00223494	9266470	C7J4G8	uncharacterized LOC9266470
Os07g0597500	LOC_Os07g40660	Oryza sativa	-inf	0.00223494	9269852	A0A0P0X8A3	Os07g0597625 protein [Source:UniProtKB/TrEMBL;Acc:C7J4G9]
Os07g0598900	LOC_Os07g40790	Oryza sativa	-1.04064	0.126633	4343807	A0A0N7KNT4	COBW domain-containing protein 1
Os07g0605400	LOC_Os07g41410	Oryza sativa	-2.76172	0.313481	4343852	Q6Z4F5	protein EGG APPARATUS-1
Os07g0606800	LOC_Os07g41590	Oryza sativa	-1.78939	0.394972	4343857	Q69J38	probable carboxylesterase 18
Os07g0607000	None	Oryza sativa	-1.01524	0.436779	-	-	-
Os07g0615000	LOC_Os07g42354	Oryza sativa	-1.65827	0.1347	4343897	A0A0N7KNV1	pentatricopeptide repeat-containing protein At1g62720
Os07g0621800	LOC_Os07g42924	Oryza sativa	-1.06086	0.152518	4343942	Q8LHA1	alcohol dehydrogenase-like 2
Os07g0629000	LOC_Os07g43580	Oryza sativa	-1.2824	0.220542	4343988	Q7X8X3	transcription factor MYB30
Os07g0632000	LOC_Os07g43820	Oryza sativa	-1.29696	0.197409	4344002	Q8LHN3	xylanase inhibitor protein 1
Os07g0635900	LOC_Os07g44180	Oryza sativa	-1.30385	0.0132272	4344028	Q0D4B9	Hydrophobic protein LTI6A [Source:UniProtKB/Swiss-Prot;Acc:Q8H5T6]
Os07g0673900	LOC_Os07g47670	Oryza sativa	-1.95062	0.35171	4344259	A3BNC1	uncharacterized LOC4344259
Os07g0687900	LOC_Os07g48830	Oryza sativa	-3.75763	0.00412386	4344351	Q40710	galactinol synthase 2
Os07g0690800	LOC_Os07g49070	Oryza sativa	-1.76586	0.0428726	107277841	A0A0P0XAP7	uncharacterized LOC107277841
Os07g0690900	LOC_Os07g49080	Oryza sativa	-1.79615	0.329175	4344368	Q8H3Y9	COBRA-like protein 7
Os08g0103300	LOC_Os08g01290	Oryza sativa	-1.01529	0.0981029	4344429	B9FYN0	tubby-like F-box protein 12
Os08g0103500	LOC_Os08g01310	Oryza sativa	-1.05423	0.365893	4344431	Q69U53	PI-PLC X domain-containing protein At5g67130
Os08g0104600	LOC_Os08g01380	Oryza sativa	-2.24958	0.00223494	4344439	B7F4N2	ferredoxin-1, chloroplastic
Os08g0106100	LOC_Os08g01514	Oryza sativa	-inf	0.00223494	4344450	Q0J8L1	Os08g0106100 protein [Source:UniProtKB/TrEMBL;Acc:Q0J8L1]
Os08g0107900	LOC_Os08g01660	Oryza sativa	-1.67224	0.0171107	4344462|-	B7FAC2|A0A0P0XB06	protein mago nashi homolog|-
Os08g0107900|		Oryza sativa	-1.67224	0.0171107	4344462|-	B7FAC2|A0A0P0XB06	protein mago nashi homolog|-
Os08g0112000	LOC_Os08g02000	Oryza sativa	-inf	0.00223494	-	A0A0P0XAW2	-
Os08g0112900	LOC_Os08g02094	Oryza sativa	-1.48522	0.00223494	4344495	Q6ZCC3	GDSL esterase/lipase At1g71691
Os08g0135400	LOC_Os08g04130	Oryza sativa	-7.61882	0.00223494	4344608|4344609	Q6YYC5|Q6YYC4	E3 ubiquitin-protein ligase RGLG2|major pollen allergen Ole e 10
Os08g0135500	LOC_Os08g04140	Oryza sativa	-7.61882	0.00223494	4344608|4344609	Q6YYC5|Q6YYC4	E3 ubiquitin-protein ligase RGLG2|major pollen allergen Ole e 10
Os08g0135600	LOC_Os08g04150	Oryza sativa	-7.37494	0.00223494	4344610	A0A0N7KP87	mediator of RNA polymerase II transcription subunit 21
Os08g0135900	LOC_Os08g04180	Oryza sativa	-1.39571	0.00223494	4344612	Q6YYB9	tryptophan synthase beta chain 1
Os08g0136001	None	Oryza sativa	-1.46461	0.00223494	-	A0A0P0XBG6	-
Os08g0157500	LOC_Os08g06100	Oryza sativa	-1.14784	0.0582292	4344702	A0A0P0XBV5	flavone 3'-O-methyltransferase 1
Os08g0162600	LOC_Os08g06530	Oryza sativa	-1.63285	0.305827	4344733	A0A0P0XC84	uncharacterized LOC4344733
Os08g0200300	LOC_Os08g10020	Oryza sativa	-1.69144	0.019671	4344899	Q6ZBV1	photosystem II 10 kDa polypeptide, chloroplastic
Os08g0205400	LOC_Os08g10480	Oryza sativa	-1.03397	0.193461	4344925	Q6ZCF3	copper transport protein ATX1
Os08g0208700	LOC_Os08g10780	Oryza sativa	-1.68572	0.399265	9266930	B7EFH6	Os08g0208700 protein; cDNA clone:J013168N22, full insert sequence [Source:UniProtKB/TrEMBL;Acc:B7EFH6]
Os08g0234400	LOC_Os08g13710	Oryza sativa	-2.00143	0.290417	9270781	A3BQX9	uncharacterized LOC9270781
Os08g0272200	LOC_Os08g17080	Oryza sativa	-1.50058	0.390924	4345145	A0A0N7KPK3	pentatricopeptide repeat-containing protein At1g80880, mitochondrial
Os08g0282700	None	Oryza sativa	-inf	0.00223494	-	A0A0N7KPL0	-
Os08g0298700	LOC_Os08g20200	Oryza sativa	-1.85902	0.00223494	9267826	B7F9S3	fatty acyl-CoA reductase 1
Os08g0300501	None	Oryza sativa	-1.96703	0.169528	-	A0A0N7KPM2	-
Os08g0315200	LOC_Os08g22380	Oryza sativa	-3.25507	0.263723	4345244	Q0J6I4	uncharacterized LOC4345244
Os08g0331900	LOC_Os08g24310	Oryza sativa	-1.81566	0.309243	4345294	A0A0P0XEQ9	probable LRR receptor-like serine/threonine-protein kinase At3g47570
Os08g0343000	LOC_Os08g25430	Oryza sativa	-inf	0.00223494	4345329	Q0J6A8	putative cysteine-rich receptor-like protein kinase 35
Os08g0360300	LOC_Os08g27170	Oryza sativa	-1.64354	0.39377	107276160	A0A0P0XF72	protein SAR DEFICIENT 1-like
Os08g0387500	LOC_Os08g29780	Oryza sativa	-1.01862	0.44382	4345464	Q6ZA05	uncharacterized LOC4345464
Os08g0414700	LOC_Os08g31980	Oryza sativa	-2.23434	0.00223494	4345573	Q6Z548	probable alpha,alpha-trehalose-phosphate synthase [UDP-forming] 10
Os08g0426000	LOC_Os08g32990	Oryza sativa	-inf	0.0232341	107277526	A0A0N7KPV9	DNA-directed RNA polymerases II, IV and V subunit 6A-like
Os08g0429200	LOC_Os08g33210	Oryza sativa	-2.87661	0.383831	-	-	-
Os08g0434700	LOC_Os08g33750	Oryza sativa	-1.07781	0.353478	4345659	Q0J5H1	myb family transcription factor APL
Os08g0435900	LOC_Os08g33820	Oryza sativa	-2.44223	0.00223494	4345663	Q6YWJ7	chlorophyll a-b binding protein P4, chloroplastic
Os08g0439000	LOC_Os08g34050	Oryza sativa	-1.14912	0.355382	-	A0A0N7KPX2	-
Os08g0445500	LOC_Os08g34570	Oryza sativa	-inf	0.00223494	107277781	A0A0P0XGH5	uncharacterized LOC107277781
Os08g0452900	LOC_Os08g35160	Oryza sativa	-2.71288	0.382581	107278748	A0A0P0XGQ0	chaperone protein DnaJ-like
Os08g0454600	LOC_Os08g35319	Oryza sativa	-inf	0.00223494	-	A0A0P0XGR2	-
Os08g0457400	LOC_Os08g35600	Oryza sativa	-1.47871	0.111242	4345755	Q6Z0P8	serine/threonine-protein kinase At5g01020
Os08g0460700	None	Oryza sativa	-1.17474	0.144787	4345765|9269818|4345766	Q0J573|A0A0P0XGK8|A0A0P0XGG6	Os08g0460700 protein [Source:UniProtKB/TrEMBL;Acc:Q0J573]|F-box/LRR-repeat protein 13|F-box/FBD/LRR-repeat protein At1g13570
Os08g0460800	LOC_Os08g35870	Oryza sativa	-1.17474	0.144787	4345765|9269818|4345766	Q0J573|A0A0P0XGK8|A0A0P0XGG6	Os08g0460700 protein [Source:UniProtKB/TrEMBL;Acc:Q0J573]|F-box/LRR-repeat protein 13|F-box/FBD/LRR-repeat protein At1g13570
Os08g0460900	LOC_Os08g35880	Oryza sativa	-1.17474	0.144787	4345765|9269818|4345766	Q0J573|A0A0P0XGK8|A0A0P0XGG6	Os08g0460700 protein [Source:UniProtKB/TrEMBL;Acc:Q0J573]|F-box/LRR-repeat protein 13|F-box/FBD/LRR-repeat protein At1g13570
Os08g0461300	LOC_Os08g35930	Oryza sativa	-1.01706	0.169976	4345768	Q6Z225	F-box/FBD/LRR-repeat protein At1g13570
Os08g0475500	LOC_Os08g37070	Oryza sativa	-2.18527	0.0887485	107278581	Q6ZDG2	uncharacterized LOC107278581
Os08g0482600	LOC_Os08g37660	Oryza sativa	-1.2156	0.00587432	4345860	Q6ZFF2	basic blue protein
Os08g0506100	LOC_Os08g39570	Oryza sativa	-2.21138	0.090484	4345980|-	Q6Z3S6|-	Os08g0506100 protein; Putative uncharacterized protein OJ1134_H03.38; Putative uncharacterized protein OSJNBa0025J22.28 [Source:UniProtKB/TrEMBL;Acc:Q6Z3S6]|-
Os08g0506225	None	Oryza sativa	-2.21138	0.090484	4345980|-	Q6Z3S6|-	Os08g0506100 protein; Putative uncharacterized protein OJ1134_H03.38; Putative uncharacterized protein OSJNBa0025J22.28 [Source:UniProtKB/TrEMBL;Acc:Q6Z3S6]|-
Os08g0512700	LOC_Os08g40180	Oryza sativa	-1.00048	0.0887485	4346017	Q9XHL5	3-hydroxy-3-methylglutaryl-coenzyme A reductase 3
Os08g0512801	None	Oryza sativa	-1.06159	0.0492405	-	A0A0P0XHW5	-
Os08g0518900	LOC_Os08g40690	Oryza sativa	-1.79468	0.286768	4346052	O49825	xylanase inhibitor protein 1-like
Os08g0519700	LOC_Os08g40830	Oryza sativa	-1.06544	0.165907	4346058|-	A0A0N7KQ56|A0A0P0XHX8	uncharacterized LOC4346058|-
Os08g0541700	LOC_Os08g42880	Oryza sativa	-1.44941	0.184483	-	A0A0P0XIV9	Putative uncharacterized protein OJ1211_G06.24; Putative uncharacterized protein OJ1521_G02.2 [Source:UniProtKB/TrEMBL;Acc:Q6ZIT7]
Os08g0551300	LOC_Os08g43750	Oryza sativa	-1.43722	0.40691	4346258|107277740|4346259	Q6Z3H6|Q6Z3H5|Q6Z3H4	uncharacterized LOC4346258|uncharacterized LOC107277740|uncharacterized LOC4346259
Os08g0551366	LOC_Os08g43760	Oryza sativa	-1.43722	0.40691	4346258|107277740|4346259	Q6Z3H6|Q6Z3H5|Q6Z3H4	uncharacterized LOC4346258|uncharacterized LOC107277740|uncharacterized LOC4346259
Os08g0551500	LOC_Os08g43770	Oryza sativa	-1.43722	0.40691	4346258|107277740|4346259	Q6Z3H6|Q6Z3H5|Q6Z3H4	uncharacterized LOC4346258|uncharacterized LOC107277740|uncharacterized LOC4346259
Os08g0551432	None	Oryza sativa	-1.86715	0.283827	-	A0A0N7KQ95	-
Os08g0551900	LOC_Os08g43790	Oryza sativa	-1.2936	0.141833	107275728|-|-|4346264|-	Q6Z3H3|Q6Z3H2|Q6Z3H1|Q0J3U8|A3BVK3	uncharacterized LOC107275728|Putative uncharacterized protein OSJNBb0011H15.17 [Source:UniProtKB/TrEMBL;Acc:Q6Z3H2]|Putative uncharacterized protein OSJNBb0011H15.18 [Source:UniProtKB/TrEMBL;Acc:Q6Z3H1]|uncharacterized LOC4346264|Putative uncharacterized protein [Source:UniProtKB/TrEMBL;Acc:A3BVK3]
Os08g0552000	LOC_Os08g43800	Oryza sativa	-1.2936	0.141833	107275728|-|-|4346264|-	Q6Z3H3|Q6Z3H2|Q6Z3H1|Q0J3U8|A3BVK3	uncharacterized LOC107275728|Putative uncharacterized protein OSJNBb0011H15.17 [Source:UniProtKB/TrEMBL;Acc:Q6Z3H2]|Putative uncharacterized protein OSJNBb0011H15.18 [Source:UniProtKB/TrEMBL;Acc:Q6Z3H1]|uncharacterized LOC4346264|Putative uncharacterized protein [Source:UniProtKB/TrEMBL;Acc:A3BVK3]
Os08g0552100	LOC_Os08g43810	Oryza sativa	-1.2936	0.141833	107275728|-|-|4346264|-	Q6Z3H3|Q6Z3H2|Q6Z3H1|Q0J3U8|A3BVK3	uncharacterized LOC107275728|Putative uncharacterized protein OSJNBb0011H15.17 [Source:UniProtKB/TrEMBL;Acc:Q6Z3H2]|Putative uncharacterized protein OSJNBb0011H15.18 [Source:UniProtKB/TrEMBL;Acc:Q6Z3H1]|uncharacterized LOC4346264|Putative uncharacterized protein [Source:UniProtKB/TrEMBL;Acc:A3BVK3]
Os08g0552333	None	Oryza sativa	-1.2936	0.141833	107275728|-|-|4346264|-	Q6Z3H3|Q6Z3H2|Q6Z3H1|Q0J3U8|A3BVK3	uncharacterized LOC107275728|Putative uncharacterized protein OSJNBb0011H15.17 [Source:UniProtKB/TrEMBL;Acc:Q6Z3H2]|Putative uncharacterized protein OSJNBb0011H15.18 [Source:UniProtKB/TrEMBL;Acc:Q6Z3H1]|uncharacterized LOC4346264|Putative uncharacterized protein [Source:UniProtKB/TrEMBL;Acc:A3BVK3]
Os08g0552300	None	Oryza sativa	-1.2936	0.141833	107275728|-|-|4346264|-	Q6Z3H3|Q6Z3H2|Q6Z3H1|Q0J3U8|A3BVK3	uncharacterized LOC107275728|Putative uncharacterized protein OSJNBb0011H15.17 [Source:UniProtKB/TrEMBL;Acc:Q6Z3H2]|Putative uncharacterized protein OSJNBb0011H15.18 [Source:UniProtKB/TrEMBL;Acc:Q6Z3H1]|uncharacterized LOC4346264|Putative uncharacterized protein [Source:UniProtKB/TrEMBL;Acc:A3BVK3]
Os08g0555400	LOC_Os08g44160	Oryza sativa	-1.97816	0.260284	107276385	Q6Z0S1	uncharacterized LOC107276385
Os08g0560900	LOC_Os08g44680	Oryza sativa	-1.82294	0.00223494	4346326	Q84PB4	photosystem I reaction center subunit II, chloroplastic
Os08g0566900	LOC_Os08g45210	Oryza sativa	-1.10638	0.384454	4346360	Q6Z1N7	peroxisomal membrane protein PMP22
Os09g0100750	None	Oryza sativa	-inf	0.33726	-	A0A0P0XIQ8	-
Os09g0100800	LOC_Os09g01140	Oryza sativa	-2.44009	0.254438	4346364	Q651G2	uncharacterized LOC4346364
Os09g0101100	LOC_Os09g01290	Oryza sativa	-1.51327	0.0171107	4346365	Q0J3K2	uncharacterized LOC4346365
Os09g0102300	LOC_Os09g01470	Oryza sativa	-2.05264	0.277416	9269165	A0A0P0XJR9	uncharacterized LOC9269165
Os09g0107900	None	Oryza sativa	-inf	0.00223494	-	B9G236	Putative uncharacterized protein [Source:UniProtKB/TrEMBL;Acc:B9G236]
Os09g0112100	LOC_Os09g02410	Oryza sativa	-1.7248	0.00223494	9270113	C7J787	Os09g0112100 protein [Source:UniProtKB/TrEMBL;Acc:B9G247]
Os09g0116000	LOC_Os09g02780	Oryza sativa	-inf	0.00223494	107277147	Q6YW95	agamous-like MADS-box protein AGL29
Os09g0123500	LOC_Os09g03630	Oryza sativa	-1.32381	0.355722	4346431	Q6K268	ankyrin repeat domain-containing protein 50
Os09g0124566	None	Oryza sativa	-inf	0.00223494	-	A0A0P0XIK1	-
Os09g0129400	LOC_Os09g04300	Oryza sativa	-1.09353	0.030231	-|-	A0A0N7KQD7|A0A0P0XJX7	-|-
Os09g0129450	None	Oryza sativa	-1.09353	0.030231	-|-	A0A0N7KQD7|A0A0P0XJX7	-|-
Os09g0134900	LOC_Os09g04924	Oryza sativa	-1.20101	0.345732	-	A0A0P0XJK2	-
Os09g0241200	LOC_Os09g06570	Oryza sativa	-inf	0.0644798	-	A0A0P0XK04	-
Os09g0254600	LOC_Os09g08030	Oryza sativa	-inf	0.00223494	-	A0A0P0XKA2	-
Os09g0256600	None	Oryza sativa	-inf	0.00223494	-	A0A0N7KQF6	Putative uncharacterized protein [Source:UniProtKB/TrEMBL;Acc:B9G2E2]
Os09g0258000	LOC_Os09g08390	Oryza sativa	-1.04763	0.019671	4346537	Q6K407	SEC14 cytosolic factor
Os09g0259500	LOC_Os09g08520	Oryza sativa	-inf	0.00223494	-	A0A0N7KQF8	Putative uncharacterized protein [Source:UniProtKB/TrEMBL;Acc:A3BRD3]
Os09g0267800	LOC_Os09g09490	Oryza sativa	-2.74388	0.185511	9268330	A0A0P0XJA2	disease resistance protein RPM1
Os09g0270900	LOC_Os09g09790	Oryza sativa	-4.16705	0.278391	4346577	Q6K258	sufE-like protein 1, chloroplastic/mitochondrial
Os09g0271000	LOC_Os09g09820	Oryza sativa	-inf	0.00223494	4346578	Q0J316	Os09g0271000 protein; cDNA clone:J033115G04, full insert sequence [Source:UniProtKB/TrEMBL;Acc:Q0J316]
Os09g0272500	LOC_Os09g10000	Oryza sativa	-4.42986	0.00223494	4346583	Q6H4Y9	uncharacterized LOC4346583
Os09g0276600	None	Oryza sativa	-inf	0.00223494	-	A0A0P0XKI4	-
Os09g0293450	None	Oryza sativa	-1.14418	0.0955939	-	-	-
Os09g0293601	None	Oryza sativa	-inf	0.00223494	-	A0A0P0XL80	-
Os09g0346500	LOC_Os09g17740	Oryza sativa	-2.46399	0.00223494	4346803	P12330	chlorophyll a-b binding protein 1, chloroplastic
Os09g0362500	LOC_Os09g19790	Oryza sativa	-1.01737	0.052997	4346854	A0A0N7KQN4	aminopeptidase M1-C
Os09g0381300	LOC_Os09g21360	Oryza sativa	-2.37894	0.00587432	-	A0A0P0XLT1	-
Os09g0381400	LOC_Os09g21370	Oryza sativa	-3.45981	0.00223494	4346934	Q0J238	ervatamin-C
Os09g0403967	LOC_Os09g23894	Oryza sativa	-inf	0.00223494	9266981	C7J708	Os09g0404400 protein [Source:UniProtKB/TrEMBL;Acc:C7J708]
Os09g0407050	LOC_Os09g24190	Oryza sativa	-1.58257	0.0255655	-	A0A0P0XLG4	-
Os09g0408900	LOC_Os09g24330	Oryza sativa	-1.10394	0.295191	9271360	A0A0P0XN81	putative receptor-like protein kinase At4g00960
Os09g0408933|		Oryza sativa	-2.1515	0.0437928	-|-	A0A0P0XNA1|A0A0P0XNG1	-|-
Os09g0408966	None	Oryza sativa	-2.1515	0.0437928	-|-	A0A0P0XNA1|A0A0P0XNG1	-|-
Os09g0410700	LOC_Os09g24490	Oryza sativa	-1.81019	0.17527	4347032	Q6ESL3	transcription factor bHLH30
Os09g0412050	None	Oryza sativa	-inf	0.00740724	107275695	A0A0P0XN22	SKP1-like protein 1A
Os09g0413500	LOC_Os09g24690	Oryza sativa	-1.10787	0.0132272	9267671	A0A0P0XLP8	60S ribosomal protein L34
Os09g0415400	None	Oryza sativa	-inf	0.00223494	-	A0A0P0XMZ1	-
Os09g0420100	LOC_Os09g25260	Oryza sativa	-1.02854	0.284082	4347079	Q0J1Q7	probable E3 ubiquitin-protein ligase RNF144A-B
Os09g0422600	LOC_Os09g25500	Oryza sativa	-1.98978	0.00412386	4347094	Q69P50	AUGMIN subunit 8
Os09g0425700	LOC_Os09g25740	Oryza sativa	-3.22334	0.258392	-	A0A0P0XNQ8	-
Os09g0427300	LOC_Os09g25880	Oryza sativa	-inf	0.00223494	9266325	A0A0P0XMQ1	uncharacterized LOC9266325
Os09g0428266	None	Oryza sativa	-inf	0.00223494	9270551	A0A0P0XNL1	Os09g0428266 protein [Source:UniProtKB/TrEMBL;Acc:C7J6Q0]
Os09g0428300	None	Oryza sativa	-inf	0.363484	4347119	A0A0P0XNE5	glutamate receptor 2.8
Os09g0428500	LOC_Os09g25934	Oryza sativa	-inf	0.00223494	-	B9G3Q0	Putative uncharacterized protein [Source:UniProtKB/TrEMBL;Acc:B9G3Q0]
Os09g0428600	None	Oryza sativa	-inf	0.00223494	107276835	A0A0P0XNT9	glutamate receptor 2.8-like
Os09g0430701	LOC_Os09g26110	Oryza sativa	-inf	0.00223494	-	A0A0P0XM52	Putative uncharacterized protein OSJNBa0016E03.18 [Source:UniProtKB/TrEMBL;Acc:Q69NB2]
Os09g0431500	LOC_Os09g26180	Oryza sativa	-1.48935	0.0171107	4347127	Q69MK0	transcription initiation factor TFIID subunit 10
Os09g0433300	LOC_Os09g26320	Oryza sativa	-inf	0.00223494	-|-	A0A0P0XMG4|A0A0N7KQU9	-|-
Os09g0433400	None	Oryza sativa	-inf	0.00223494	-|-	A0A0P0XMG4|A0A0N7KQU9	-|-
Os09g0436000	LOC_Os09g26530	Oryza sativa	-inf	0.00223494	4347145	A0A0P0XN45	uncharacterized LOC4347145
Os09g0436200	None	Oryza sativa	-3.18855	0.0171107	4347146	Q69PE7	Os09g0436200 protein; Putative uncharacterized protein OJ1238_G07.13 [Source:UniProtKB/TrEMBL;Acc:Q69PE7]
Os09g0436300	LOC_Os09g26540	Oryza sativa	-3.54181	0.00740724	4347147	Q69PE6	uncharacterized LOC4347147
Os09g0436400	LOC_Os09g26550	Oryza sativa	-3.04301	0.00223494	4347149|-	Q0J1J3|Q69LL0	putative protease Do-like 14|Putative uncharacterized protein OJ1238_G07.17-1; Putative uncharacterized protein OJ1328_D07.1-1 [Source:UniProtKB/TrEMBL;Acc:Q69LL0]
Os09g0436500	None	Oryza sativa	-3.04301	0.00223494	4347149|-	Q0J1J3|Q69LL0	putative protease Do-like 14|Putative uncharacterized protein OJ1238_G07.17-1; Putative uncharacterized protein OJ1328_D07.1-1 [Source:UniProtKB/TrEMBL;Acc:Q69LL0]
Os09g0436600	LOC_Os09g26554	Oryza sativa	-inf	0.00223494	4347150	A0A0P0XML8	uncharacterized LOC4347150
Os09g0436700	LOC_Os09g26560	Oryza sativa	-1.37713	0.00223494	4347151	Q69LK8	uncharacterized LOC4347151
Os09g0437500	LOC_Os09g26620	Oryza sativa	-2.4001	0.290173	4347155	Q0J1I6	auxin-repressed 12.5 kDa protein
Os09g0440600	LOC_Os09g26890	Oryza sativa	-inf	0.00223494	9266314	Q69P81	Os09g0440600 protein; Putative uncharacterized protein OJ1344_B01.30 [Source:UniProtKB/TrEMBL;Acc:Q69P81]
Os09g0441400	LOC_Os09g26960	Oryza sativa	-4.25439	0.0333402	4347176	Q69P73	cytochrome P450 71A1
Os09g0450700	LOC_Os09g27734	Oryza sativa	-inf	0.00223494	-	A0A0P0XNE9	-
Os09g0451266	None	Oryza sativa	-1.02821	0.124362	-	A0A0N7KQW9	-
Os09g0451400	LOC_Os09g27820	Oryza sativa	-1.18827	0.0555874	4347225	B7E2Q6	1-aminocyclopropane-1-carboxylate oxidase 1
Os09g0455250	None	Oryza sativa	-1.5989	0.215652	-	A0A0P0XNQ9	-
Os09g0457100	LOC_Os09g28390	Oryza sativa	-1.42432	0.0118252	4347261	Q0J185	abscisic acid 8'-hydroxylase 3
Os09g0457250	None	Oryza sativa	-1.23923	0.0255655	-	A0A0P0XP06	-
Os09g0471800	LOC_Os09g29600	Oryza sativa	-1.56927	0.352203	-	Q6K4D6	Putative wall-associated serine/threonine kinase [Source:UniProtKB/TrEMBL;Acc:Q6K4D6]
Os09g0478400	LOC_Os09g30140	Oryza sativa	-1.33371	0.324067	4347372	Q651X4	uncharacterized LOC4347372
Os09g0493200	None	Oryza sativa	-1.32793	0.0344846	-	A0A0P0XQ35	-
Os09g0493400	LOC_Os09g32010	Oryza sativa	-1.51681	0.0103979	4347446	B9G4C3	uncharacterized LOC4347446
Os09g0508250	LOC_Os09g32992	Oryza sativa	-1.01267	0.132033	107278067	A0A0P0XPA4	bidirectional sugar transporter SWEET11-like
Os09g0562400	LOC_Os09g38900	Oryza sativa	-2.64576	0.151501	4347858	A0A0P0XQK2	uncharacterized LOC4347858
Os09g0567500	LOC_Os09g39410	Oryza sativa	-1.98264	0.0118252	4347887	A0A0P0XQL4	putative fatty acyl-CoA reductase 7
Os09g0571200	LOC_Os09g39770	Oryza sativa	-1.32358	0.0492405	4347919	Q651B1	protein SRC2
Os10g0100300	LOC_Os10g01044	Oryza sativa	-1.79476	0.394877	4347935	Q10A77	protein TIC 62, chloroplastic
Os10g0117000	LOC_Os10g02770	Oryza sativa	-1.19602	0.220081	4347991	A0A0P0XR14	probable xyloglucan endotransglucosylase/hydrolase protein 28
Os10g0126500	LOC_Os10g03730	Oryza sativa	-3.86954	0.351957	4348018	Q33BA4	putative F-box/LRR-repeat protein At5g38386
Os10g0150300	LOC_Os10g05950	Oryza sativa	-2.23127	0.00223494	4348119	Q7XGS5	proline-rich protein 2
Os10g0155100	LOC_Os10g06680	Oryza sativa	-3.05929	0.232157	4348135	Q7G6D9	WAG22 antigen
Os10g0159300	LOC_Os10g07160	Oryza sativa	-3.40326	0.0841376	4348149	Q0IYV1	Os10g0159300 protein [Source:UniProtKB/TrEMBL;Acc:Q0IYV1]
Os10g0375000	LOC_Os10g22890	Oryza sativa	-1.14239	0.226639	9270033	A0A0P0XTU7	probable LRR receptor-like serine/threonine-protein kinase At3g47570
Os10g0417600	LOC_Os10g28200	Oryza sativa	-1.05051	0.0492405	4348636	A3C4S4	GDP-mannose 3,5-epimerase 1
Os10g0475000	LOC_Os10g33540	Oryza sativa	-1.17837	0.0555874	9268983|107276167	C7J815|A0A0P0XVN3	Os10g0475000 protein [Source:UniProtKB/TrEMBL;Acc:C7J815]|long-chain-alcohol oxidase FAO1-like
Os10g0475100	LOC_Os10g33540	Oryza sativa	-1.17837	0.0555874	9268983|107276167	C7J815|A0A0P0XVN3	Os10g0475000 protein [Source:UniProtKB/TrEMBL;Acc:C7J815]|long-chain-alcohol oxidase FAO1-like
Os10g0492900	LOC_Os10g35070	Oryza sativa	-1.2802	0.00888665	4348984	A0A0P0XVP1	alpha-galactosidase
Os10g0497700	LOC_Os10g35460	Oryza sativa	-1.33436	0.0103979	4349011	Q8W3E8	COBRA-like protein 4
Os10g0497750	None	Oryza sativa	-1.1714	0.019671	-	A0A0P0XW49	-
Os10g0513200	LOC_Os10g36924	Oryza sativa	-1.05958	0.31267	4349102	-	aquaporin NIP3-1
Os10g0521900	LOC_Os10g37760	Oryza sativa	-1.03435	0.278304	4349148	A0A0N7KS35	RHOMBOID-like protein 2
Os10g0537800	LOC_Os10g39260	Oryza sativa	-2.42471	0.314569	4349245	Q8LNN1	aspartic proteinase nepenthesin-1
Os10g0555300	LOC_Os10g40660	Oryza sativa	-1.98701	0.452894	4349345	Q336T7	zinc finger protein ZAT4
Os10g0568200	None	Oryza sativa	-1.11295	0.0794913	9268613	B9G737	zinc finger MYM-type protein 1
Os10g0576600	LOC_Os10g42610	Oryza sativa	-1.16607	0.0279368	4349493	Q336P1	uncharacterized LOC4349493
Os10g0578000	LOC_Os10g42724	Oryza sativa	-1.31375	0.0118252	4349503|9269200	Q0IVD2|B7EHG8	target of Myb protein 1|Os10g0578100 protein; cDNA clone:J023045B04, full insert sequence [Source:UniProtKB/TrEMBL;Acc:B7EHG8]
Os10g0578050	LOC_Os10g42730	Oryza sativa	-1.31375	0.0118252	4349503|9269200	Q0IVD2|B7EHG8	target of Myb protein 1|Os10g0578100 protein; cDNA clone:J023045B04, full insert sequence [Source:UniProtKB/TrEMBL;Acc:B7EHG8]
Os10g0579300	LOC_Os10g42840	Oryza sativa	-1.12423	0.00888665	4349513	Q7XBT1	probable NADH dehydrogenase [ubiquinone] 1 alpha subcomplex subunit 12
Os10g0581000	LOC_Os10g43075	Oryza sativa	-1.40257	0.0232341	9267538	A0A0N7KSA3	uncharacterized LOC9267538
Os11g0100150	None	Oryza sativa	-1.028	0.415285	-|4349526	A0A0P0XY96|A0A0P0XYR1	-|THO complex subunit 4A
Os11g0100200	LOC_Os11g01020	Oryza sativa	-1.028	0.415285	-|4349526	A0A0P0XY96|A0A0P0XYR1	-|THO complex subunit 4A
Os11g0103100	LOC_Os11g01220	Oryza sativa	-1.21756	0.222774	4349538	A0A0P0XYC0	uncharacterized LOC4349538
Os11g0103150	None	Oryza sativa	-1.29595	0.189791	-	A0A0N7KSA6	-
Os11g0103700	LOC_Os11g01270	Oryza sativa	-1.04252	0.228348	4349540	Q2RBP8	mitochondrial substrate carrier family protein C
Os11g0103800	LOC_Os11g01280	Oryza sativa	-2.25783	0.030231	4349541	A0A0P0XXU0	uncharacterized LOC4349541
Os11g0105750	LOC_Os11g01439	Oryza sativa	-1.73	0.334237	9270397|4349551|-	B9GBE2|Q2RBN0|A0A0P0XXT8	protein CHUP1, chloroplastic|probable phytol kinase 2, chloroplastic|-
Os11g0105800	LOC_Os11g01450	Oryza sativa	-1.73	0.334237	9270397|4349551|-	B9GBE2|Q2RBN0|A0A0P0XXT8	protein CHUP1, chloroplastic|probable phytol kinase 2, chloroplastic|-
Os11g0105901	None	Oryza sativa	-1.73	0.334237	9270397|4349551|-	B9GBE2|Q2RBN0|A0A0P0XXT8	protein CHUP1, chloroplastic|probable phytol kinase 2, chloroplastic|-
Os11g0106000	None	Oryza sativa	-1.12314	0.0955939	4349553	Q0IV84	Os11g0106000 protein [Source:UniProtKB/TrEMBL;Acc:Q0IV84]
Os11g0111000	LOC_Os11g02000	Oryza sativa	-inf	0.00223494	4349578	Q2RBH5	vegetative cell wall protein gp1
Os11g0111101	None	Oryza sativa	-inf	0.00223494	-	A0A0N7KSB7	-
Os11g0113300	LOC_Os11g02200	Oryza sativa	-1.56311	0.0437928	4349593	Q2RBF4	uncharacterized LOC4349593
Os11g0124300	LOC_Os11g03110	Oryza sativa	-1.63798	0.0927805	4349638	Q2RB59	protein SCARECROW 1
Os11g0127951	None	Oryza sativa	-1.97668	0.0208755	-	A0A0P0XYN9	-
Os11g0134300	LOC_Os11g03970	Oryza sativa	-5.29981	0.00223494	4349698	A0A0P0XYJ3	CBL-interacting protein kinase 33
Os11g0146300	LOC_Os11g04920	Oryza sativa	-inf	0.00223494	4349760	Q2RAM2	uncharacterized LOC4349760
Os11g0152400	None	Oryza sativa	-1.05199	0.367235	-	A0A0P0XZ75	-
Os11g0153300	LOC_Os11g05530	Oryza sativa	-1.65238	0.1387	4349805	Q53LU7	uncharacterized protein At1g76070
Os11g0153900	LOC_Os11g05570	Oryza sativa	-1.01464	0.299093	4349811	Q53QG3	ribonuclease H2 subunit A
Os11g0154500	LOC_Os11g05614	Oryza sativa	-1.6617	0.0848949	4349814	Q53QG7	NAC domain-containing protein 90
Os11g0155350	None	Oryza sativa	-inf	0.00888665	-	A0A0P0XZD0	-
Os11g0161000	LOC_Os11g06220	Oryza sativa	-2.3727	0.149828	4349852|4349853	A0A0P0XZ36|Q2RA83	disease resistance protein RGA2|disease resistance protein RGA2
Os11g0161100	LOC_Os11g06230	Oryza sativa	-2.3727	0.149828	4349852|4349853	A0A0P0XZ36|Q2RA83	disease resistance protein RGA2|disease resistance protein RGA2
Os11g0161700	LOC_Os11g06290	Oryza sativa	-4.94771	0.0685491	-|9267552	A0A0P0XZ40|Q53PN3	-|uncharacterized LOC9267552
Os11g0161800	LOC_Os11g06300	Oryza sativa	-4.94771	0.0685491	-|9267552	A0A0P0XZ40|Q53PN3	-|uncharacterized LOC9267552
Os11g0166100	LOC_Os11g06580	Oryza sativa	-1.63722	0.342483	9269371	Q53KV9	putative F-box protein At3g16210
Os11g0170900	LOC_Os11g06980	Oryza sativa	-inf	0.240958	4349896	A0A0P0XZM0	BURP domain-containing protein 17
Os11g0171300	LOC_Os11g07020	Oryza sativa	-1.31261	0.110114	4349897	Q40677	fructose-bisphosphate aldolase, chloroplastic
Os11g0171800	LOC_Os11g07060	Oryza sativa	-6.52709	0.452293	4349902	Q53P83	probable LRR receptor-like serine/threonine-protein kinase At3g47570
Os11g0173500	LOC_Os11g07230	Oryza sativa	-1.08428	0.437087	9266358	Q2R9X8	probable LRR receptor-like serine/threonine-protein kinase At3g47570
Os11g0175800	None	Oryza sativa	-inf	0.00223494	-	A0A0P0XZG3	-
Os11g0184900	LOC_Os11g08210	Oryza sativa	-2.23359	0.441952	4349963	Q53NF6	NAC domain-containing protein 71
Os11g0195600	LOC_Os11g09020	Oryza sativa	-1.64498	0.0145346	4349989	Q53LH2	amino acid permease 3
Os11g0195650	None	Oryza sativa	-1.65755	0.00587432	-	A0A0P0Y029	-
Os11g0202600	LOC_Os11g09710	Oryza sativa	-1.99956	0.00223494	107277889	A0A0P0Y0E1	uncharacterized LOC107277889
Os11g0211300	LOC_Os11g10550	Oryza sativa	-1.40897	0.240372	4350057	Q2R8Y8	putative disease resistance protein RGA1
Os11g0219400	LOC_Os11g11240	Oryza sativa	-4.99702	0.00223494	4350092	Q0ITT4	uncharacterized LOC4350092
Os11g0224900	LOC_Os11g11770	Oryza sativa	-2.50365	0.0492405	4350109	Q53P15	disease resistance protein RPM1
Os11g0226301	None	Oryza sativa	-1.91513	0.263344	-	-	-
Os11g0226400	LOC_Os11g11920	Oryza sativa	-1.99664	0.00412386	4350116	A0A0P0Y0X0	putative disease resistance RPP13-like protein 2
Os11g0226550	None	Oryza sativa	-1.98703	0.0243767	-	A0A0P0Y0P2	-
Os11g0227200	LOC_Os11g12000	Oryza sativa	-2.60067	0.237138	4350121	Q2R8J2	disease resistance protein RPM1
Os11g0227250	None	Oryza sativa	-2.99277	0.0625784	9269503	C7J8A7	Os11g0227250 protein [Source:UniProtKB/TrEMBL;Acc:C7J8A7]
Os11g0231800	LOC_Os11g12490	Oryza sativa	-1.52708	0.384663	107277873	A0A0P0Y0W3	putative serpin-Z5
Os11g0242700	LOC_Os11g13880	Oryza sativa	-1.22493	0.00740724	4350175|4350176	Q53N84|Q53N83	keratin, type I cytoskeletal 14|chlorophyll a-b binding protein CP26, chloroplastic
Os11g0242800	LOC_Os11g13890	Oryza sativa	-1.22493	0.00740724	4350175|4350176	Q53N84|Q53N83	keratin, type I cytoskeletal 14|chlorophyll a-b binding protein CP26, chloroplastic
Os11g0245000	None	Oryza sativa	-1.32154	0.0854234	-|9266826	-|Q53M09	-|glutathione S-transferase zeta class
Os11g0245100	LOC_Os11g14040	Oryza sativa	-1.32154	0.0854234	-|9266826	-|Q53M09	-|glutathione S-transferase zeta class
Os11g0245200	LOC_Os11g14050	Oryza sativa	-1.47894	0.193461	9266826|4350184	Q53M09|A0A0P0Y0Y5	glutathione S-transferase zeta class|probable leucine-rich repeat receptor-like protein kinase At5g49770
Os11g0245900	LOC_Os11g14120	Oryza sativa	-1.76123	0.00587432	4350188	Q53NA6	Expressed protein; Os11g0245900 protein [Source:UniProtKB/TrEMBL;Acc:Q53NA6]
Os11g0251400	LOC_Os11g14544	Oryza sativa	-3.28056	0.140486	4350213	B7E8K4	ankyrin repeat-containing protein At5g02620
Os11g0258400	None	Oryza sativa	-2.11638	0.188933	4350226	Q0ITG6	Os11g0258400 protein [Source:UniProtKB/TrEMBL;Acc:Q0ITG6]
Os11g0258500	LOC_Os11g15190	Oryza sativa	-1.88891	0.258392	4350227	A0A0P0Y0U3	NB-ARC domain containing protein, expressed; NB-ARC domain, putative; Os11g0258500 protein [Source:UniProtKB/TrEMBL;Acc:Q53L60]
Os11g0263000	LOC_Os11g15670	Oryza sativa	-2.41258	0.0644798	9267983	A0A0P0Y115	putative disease resistance protein RGA3
Os11g0272800	LOC_Os11g17290	Oryza sativa	-7.3083	0.0355683	9271452	A0A0P0Y0Y1	uncharacterized LOC9271452
Os11g0275500	LOC_Os11g17540	Oryza sativa	-inf	0.447384	4350272	Q53Q89	endo-1,3;1,4-beta-D-glucanase
Os11g0282700	LOC_Os11g17954	Oryza sativa	-inf	0.00223494	4350282	Q0ITA8	glutathione S-transferase T3
Os11g0288350	None	Oryza sativa	-inf	0.00223494	-	-	-
Os11g0294800	LOC_Os11g18980	Oryza sativa	-inf	0.00223494	4350311	A0A0P0Y1K1	G-type lectin S-receptor-like serine/threonine-protein kinase At1g34300
Os11g0297000	LOC_Os11g19149	Oryza sativa	-inf	0.00223494	-	B9GAE2	Putative uncharacterized protein [Source:UniProtKB/TrEMBL;Acc:B9GAE2]
Os11g0302500	LOC_Os11g19700	Oryza sativa	-1.08904	0.0365391	9270960	A0A0P0Y1C2	cycloeucalenol cycloisomerase
Os11g0302750	None	Oryza sativa	-4.17542	0.217531	-	A0A0N7KST2	-
Os11g0302800	LOC_Os11g19730	Oryza sativa	-4.28256	0.0607625	4350330	Q0IT67	uncharacterized LOC4350330
Os11g0307600	LOC_Os11g20239	Oryza sativa	-3.86571	0.00223494	4350347	Q2R6F5	uncharacterized LOC4350347
Os11g0308432	None	Oryza sativa	-inf	0.334701	-|9266536	A0A0P0Y1U1|A0A0P0Y1X3	-|uncharacterized LOC9266536
Os11g0308600	LOC_Os11g20330	Oryza sativa	-inf	0.334701	-|9266536	A0A0P0Y1U1|A0A0P0Y1X3	-|uncharacterized LOC9266536
Os11g0309000	LOC_Os11g20384	Oryza sativa	-4.85765	0.302568	4350352	Q0IT47	phosphoinositide phosphatase SAC7
Os11g0311100	None	Oryza sativa	-1.88594	0.00223494	4350354	Q0IT45	Os11g0311100 protein [Source:UniProtKB/TrEMBL;Acc:Q0IT45]
Os11g0417300	LOC_Os11g22396	Oryza sativa	-3.18626	0.00587432	-	A0A0P0Y2F4	-
Os11g0423800	LOC_Os11g23170	Oryza sativa	-1.57173	0.00223494	9267032	A0A0P0Y1K6	mitochondrial arginine transporter BAC1
Os11g0427800	LOC_Os11g24070	Oryza sativa	-2.2294	0.066897	4350386	Q53MW2	non-specific lipid-transfer protein 1-like
Os11g0428150	None	Oryza sativa	-1.44475	0.331682	-	A0A0P0Y1M4	-
Os11g0428500	LOC_Os11g24120	Oryza sativa	-3.65577	0.188933	-	A0A0P0Y1Q7	-
Os11g0430100	None	Oryza sativa	-inf	0.00223494	-	A0A0P0Y258	-
Os11g0432600	LOC_Os11g24484	Oryza sativa	-1.15552	0.052997	4350399	Q2R5M5	very-long-chain 3-oxoacyl-CoA reductase-like protein At1g24470
Os11g0432650	None	Oryza sativa	-1.37558	0.0158468	-	-	-
Os11g0434800	None	Oryza sativa	-inf	0.00223494	-	A0A0P0Y241	-
Os11g0435301	None	Oryza sativa	-1.45374	0.240372	-	A0A0P0Y1K4	-
Os11g0438000	LOC_Os11g25090	Oryza sativa	-inf	0.00223494	4350414	B9G861	tropinone reductase 1
Os11g0439300	None	Oryza sativa	-inf	0.00223494	4350418	A0A0P0Y1P7	Os11g0439300 protein [Source:UniProtKB/TrEMBL;Acc:Q0ISZ1]
Os11g0444400	None	Oryza sativa	-inf	0.022062	-	A0A0P0Y1V8	-
Os11g0445300	LOC_Os11g25860	Oryza sativa	-1.82089	0.00587432	4350434	Q53KU9	receptor like protein kinase S.2
Os11g0459400	None	Oryza sativa	-inf	0.00223494	-	A0A0P0Y221	-
Os11g0460700	LOC_Os11g27250	Oryza sativa	-inf	0.00223494	-	A0A0P0Y219	-
Os11g0465200	LOC_Os11g27730	Oryza sativa	-inf	0.00223494	4350483	Q2R4P9	indole-2-monooxygenase
Os11g0472600	LOC_Os11g28310	Oryza sativa	-2.40017	0.141161	107278085	A0A0P0Y2E3	CRIB domain-containing protein RIC2-like
Os11g0521500	LOC_Os11g31900	Oryza sativa	-1.61056	0.178536	4350605	Q2R3H6	acyl carrier protein 1, chloroplastic
Os11g0536000	LOC_Os11g33050	Oryza sativa	-1.34218	0.334237	-	-	-
Os11g0539600	LOC_Os11g33310	Oryza sativa	-inf	0.00223494	4350664	A0A0P0Y381	putative F-box/LRR-repeat protein At5g02700
Os11g0545300	LOC_Os11g34270	Oryza sativa	-inf	0.00223494	4350688	A0A0P0Y3B4	ubiquitin carboxyl-terminal hydrolase 18
Os11g0549537	LOC_Os11g34680	Oryza sativa	-2.62074	0.418403	107275804	A0A0P0Y359	binding partner of ACD11 1-like
Os11g0552500	LOC_Os11g35080	Oryza sativa	-1.66153	0.407649	9269062	Q2R2P8	Expressed protein; Os11g0552500 protein [Source:UniProtKB/TrEMBL;Acc:Q2R2P8]
Os11g0574500	LOC_Os11g36610	Oryza sativa	-2.80649	0.0710578	107278577|-	A0A0P0Y3K1|A0A0P0Y3K3	uncharacterized LOC107278577|-
Os11g0574725	LOC_Os11g36610	Oryza sativa	-2.80649	0.0710578	107278577|-	A0A0P0Y3K1|A0A0P0Y3K3	uncharacterized LOC107278577|-
Os11g0579800	LOC_Os11g37080	Oryza sativa	-1.75676	0.190106	4350782	Q2R242	putative H/ACA ribonucleoprotein complex subunit 1-like protein 1
Os11g0579900	LOC_Os11g37090	Oryza sativa	-2.33412	0.00412386	4350783	Q2R241	pumilio domain-containing protein C6G9.14
Os11g0591200	LOC_Os11g37900	Oryza sativa	-1.76432	0.019671	4350817	Q0IRW8	3-ketoacyl-CoA synthase 20
Os11g0683500	LOC_Os11g45710	Oryza sativa	-1.0223	0.288488	4351127	Q8L6H7	beta-glucosidase-like SFR2, chloroplastic
Os11g0687200	LOC_Os11g46000	Oryza sativa	-2.98334	0.00223494	4351147	B7F036	uncharacterized LOC4351147
Os11g0707000	LOC_Os11g47970	Oryza sativa	-1.62342	0.0344846	4351224|-	G8CTM8|A0A0P0Y5Q1	ribulose bisphosphate carboxylase/oxygenase activase, chloroplastic|-
Os11g0707100	LOC_Os11g47980	Oryza sativa	-1.62342	0.0344846	4351224|-	G8CTM8|A0A0P0Y5Q1	ribulose bisphosphate carboxylase/oxygenase activase, chloroplastic|-
Os12g0106100	LOC_Os12g01540	Oryza sativa	-1.1272	0.383831	-|4351265	A0A0P0Y5W7|Q2QYU3	-|LOB domain-containing protein 12
Os12g0106200	LOC_Os12g01550	Oryza sativa	-1.1272	0.383831	-|4351265	A0A0P0Y5W7|Q2QYU3	-|LOB domain-containing protein 12
Os12g0116200	None	Oryza sativa	-2.47755	0.0927805	-	A0A0P0Y6A9	-
Os12g0140000	LOC_Os12g04570	Oryza sativa	-2.30631	0.308035	-	A0A0P0Y6U3	-
Os12g0144700	None	Oryza sativa	-1.40517	0.438753	-	A0A0P0Y7H3	-
Os12g0147800	LOC_Os12g05260	Oryza sativa	-1.40329	0.00223494	4351500	O81277	phytosulfokines 5
Os12g0168700	LOC_Os12g07110	Oryza sativa	-1.1027	0.278391	4351610	Q2QX58	long chain acyl-CoA synthetase 9, chloroplastic
Os12g0170400	LOC_Os12g07280	Oryza sativa	-2.57662	0.0312517	4351624	Q2QX40	zinc finger protein STAR3
Os12g0170500	None	Oryza sativa	-2.39088	0.063477	4351625	Q0IPS6	Os12g0170500 protein [Source:UniProtKB/TrEMBL;Acc:Q0IPS6]
Os12g0170700	LOC_Os12g07300	Oryza sativa	-1.04708	0.0184741	4351627	Q0IPS3	RNA cytidine acetyltransferase 1
Os12g0178800	None	Oryza sativa	-5.90003	0.214784	4351666	Q0IPN8	Os12g0178800 protein [Source:UniProtKB/TrEMBL;Acc:Q0IPN8]
Os12g0180800	LOC_Os12g08020	Oryza sativa	-1.05615	0.191029	9266799	A0A0P0Y7U7	transcription factor bHLH110
Os12g0188566	None	Oryza sativa	-1.53962	0.117898	9271928	B9GC78	Os12g0188566 protein [Source:UniProtKB/TrEMBL;Acc:B9GC78]
Os12g0188700	LOC_Os12g08730	Oryza sativa	-1.55728	0.125533	9270622	A0A0P0Y7N8	thioredoxin M5, chloroplastic
Os12g0189400	LOC_Os12g08770	Oryza sativa	-2.09898	0.392354	4351694	Q2QWN3	photosystem I reaction center subunit N, chloroplastic
Os12g0193800	LOC_Os12g09190	Oryza sativa	-1.7466	0.00223494	-	B9GC95	Putative uncharacterized protein [Source:UniProtKB/TrEMBL;Acc:B9GC95]
Os12g0195183	None	Oryza sativa	-1.06284	0.182602	-	A0A0P0Y7Y0	-
Os12g0197600	LOC_Os12g09584	Oryza sativa	-inf	0.00223494	-	A0A0P0Y7U1	-
Os12g0197700	LOC_Os12g09590	Oryza sativa	-2.14541	0.00223494	4351726	Q2QWE8	protein SUPPRESSOR OF GENE SILENCING 3 homolog
Os12g0202851	None	Oryza sativa	-1.02154	0.337843	-|9272455	A0A0P0Y7X7|A0A0P0Y7X5	-|putative methyltransferase At1g22800
Os12g0203100	LOC_Os12g10200	Oryza sativa	-1.02154	0.337843	-|9272455	A0A0P0Y7X7|A0A0P0Y7X5	-|putative methyltransferase At1g22800
Os12g0203000	LOC_Os12g10190	Oryza sativa	-1.22484	0.348437	9270012	C7JAB9	probable serine/threonine-protein kinase At1g54610
Os12g0203900	None	Oryza sativa	-6.57516	0.337334	-	A0A0P0Y7W4	-
Os12g0204100	LOC_Os12g10280	Oryza sativa	-inf	0.00223494	4351744	A0A0P0Y820	aquaporin NIP3-3-like
Os12g0204200	LOC_Os12g10290	Oryza sativa	-inf	0.00223494	-	B9EWA9	Uncharacterized protein [Source:UniProtKB/TrEMBL;Acc:B9EWA9]
Os12g0205500	LOC_Os12g10410	Oryza sativa	-2.50366	0.136586	4351749	Q2QW66	probable disease resistance protein At1g61300
Os12g0208900	LOC_Os12g10630	Oryza sativa	-2.53153	0.0103979	4351766	A0A0P0Y878	zinc-finger homeodomain protein 3
Os12g0208950	None	Oryza sativa	-1.92661	0.206882	-	A0A0P0Y849	-
Os12g0291733	None	Oryza sativa	-1.7462	0.395857	-	A0A0P0Y987	-
Os12g0292301	None	Oryza sativa	-4.00557	0.321669	-	A0A0P0Y999	-
Os12g0407000	LOC_Os12g21850	Oryza sativa	-1.63815	0.387445	107277330	Q2QT50	agamous-like MADS-box protein AGL61
Os12g0418200	None	Oryza sativa	-2.19654	0.426937	-	A0A0P0Y9E3	Putative uncharacterized protein [Source:UniProtKB/TrEMBL;Acc:Q2QSU2]
Os12g0420200	LOC_Os12g23180	Oryza sativa	-1.56831	0.23172	4352083	Q2QSR7	chloroplast stem-loop binding protein of 41 kDa b, chloroplastic
Os12g0420400	LOC_Os12g23200	Oryza sativa	-1.26187	0.0598798	4352085	Q2QSR5	photosystem I reaction center subunit XI, chloroplastic
Os12g0427450	LOC_Os12g23950	Oryza sativa	-1.74864	0.435313	107275642	A0A0N7KTY6	putative cyclin-dependent kinase F-2
Os12g0495525	None	Oryza sativa	-1.09627	0.0312517	-	A0A0P0YAD6	-
Os12g0505800	LOC_Os12g32130	Oryza sativa	-inf	0.0616025	-	A0A0P0YAF6	Trehalose-phosphatase family protein [Source:UniProtKB/TrEMBL;Acc:Q2QQ60]
Os12g0516300	LOC_Os12g33160	Oryza sativa	-2.89575	0.20521	4352347	Q2QPV5	disease resistance protein RPM1
[truncated: 21 more rows]

## Sheet: Table S6c
Table S6c Common differentially expressed genes in H1 compared with its parents
[truncated: 441 more rows]

## Sheet: Table S7
Table S7 Functional pollen fertility related genes in H1 compared with its two parents
[truncated: 130 more rows]

[truncated: 2 more sheets: Table S8a, Table S8b]
